# Supplementary material for: Ethyl 2-(bromo­meth­yl)-5-meth­oxy-1-phenyl­sulfonyl-1H-indole-3-carboxyl­ate
Source: Acta Crystallogr Sect E Struct Rep Online. 2008 Mar 20;64(Pt 4):o732. doi: 10.1107/S1600536808007319 (PMC2960959; doi:10.1107/S1600536808007319)
Supplement: Supplementary file 1 [file e-64-0o732-sup1.cif]

##############################################################################
###                                                                        ###
###        Electronic paper (Acta Crystallographica Section E)             ###
###                                                                        ###
##############################################################################
#                                                                            #
# This CIF contains the data in a paper accepted for publication in Acta     #
# Crystallographica Section E. It conforms to the requirements of Notes      #
# for Authors for Section E, and has been peer reviewed under the auspices   #
# of the IUCr Commission on Journals.                                        #
#                                                                            #
# Full details of the Crystallographic Information File format               #
# are given in the paper "The Crystallographic Information File (CIF):       #
# a New Standard Archive File for Crystallography" by S. R. Hall, F. H.      #
# Allen and I. D. Brown [Acta Cryst. (1991), A47, 655-685].                  #
#                                                                            #
# The current version of the core CIF dictionary is obtainable from          #
# ftp://ftp.iucr.org/pub/cif_core.dic. The current version number is 2.4.    #
#                                                                            #
# Software is freely available for graphical display of the structure(s) in  #
# this CIF.  For information consult the CIF home page http://www.iucr.org/  #
# cif/home.html                                                              #
#                                                                            #
# This file may be used for bona fide research purposes within the           #
# scientific community so long as proper attribution is given to the journal # 
# article from which it was obtained.                                        #
#                                                                            #
##############################################################################
                                             
data_I
_audit_creation_method     SHELXL-97
_chemical_name_systematic
;
Ethyl 2-(bromomethyl)-5-methoxy-1-phenylsulfonyl-1<i>H</i>-indole-3-carboxylate
;
_chemical_name_common     ?
_chemical_formula_moiety     'C19 H18 Br N O5 S'
_chemical_formula_sum     'C19 H18 Br N O5 S'
_chemical_formula_iupac     'C19 H18 Br N O5 S'
_chemical_formula_weight     452.31
_chemical_melting_point     ?
_symmetry_cell_setting     Triclinic
_symmetry_space_group_name_H-M     'P -1'
_symmetry_space_group_name_Hall     '-P 1'
loop_
    _symmetry_equiv_pos_as_xyz
    'x, y, z'
    '-x, -y, -z'
_cell_length_a     8.9988(3)
_cell_length_b     9.2343(2)
_cell_length_c     11.6068(3)
_cell_angle_alpha     82.5240(10)
_cell_angle_beta     87.666(2)
_cell_angle_gamma     84.942(3)
_cell_volume     952.16(5)
_cell_formula_units_Z     2
_cell_measurement_reflns_used     8207
_cell_measurement_theta_min     2.23
_cell_measurement_theta_max     27.52
_cell_measurement_temperature     295(2)
_exptl_crystal_description     'Block'
_exptl_crystal_colour     'Colourless'
_exptl_crystal_size_max     0.20
_exptl_crystal_size_mid     0.20
_exptl_crystal_size_min     0.16
_exptl_crystal_density_diffrn     1.578
_exptl_crystal_density_meas     ?
_exptl_crystal_density_method     'Not measured'
_exptl_crystal_F_000     460
_exptl_absorpt_coefficient_mu     2.299
_exptl_absorpt_correction_type     multi-scan
_exptl_absorpt_process_details     '(SADABS; Sheldrick, 1996)'
_exptl_absorpt_correction_T_min     0.593
_exptl_absorpt_correction_T_max     0.692
_exptl_special_details
;
;
_diffrn_ambient_temperature     295(2)
_diffrn_radiation_type     MoK\a
_diffrn_radiation_wavelength     0.71073
_diffrn_radiation_source     'Fine--focus sealed tube'
_diffrn_radiation_monochromator     'Graphite'
_diffrn_measurement_device_type     'Bruker Kappa APEXII'
_diffrn_measurement_method     '\w and \f'
_diffrn_detector_area_resol_mean     ?
_diffrn_reflns_number     25160
_diffrn_reflns_av_R_equivalents     0.0269
_diffrn_reflns_av_sigmaI/netI     0.0250
_diffrn_reflns_theta_min     1.77
_diffrn_reflns_theta_max     31.24
_diffrn_reflns_theta_full     31.24
_diffrn_measured_fraction_theta_max     0.997
_diffrn_measured_fraction_theta_full     0.997
_diffrn_reflns_limit_h_min     -13
_diffrn_reflns_limit_h_max     13
_diffrn_reflns_limit_k_min     -13
_diffrn_reflns_limit_k_max     13
_diffrn_reflns_limit_l_min     -16
_diffrn_reflns_limit_l_max     16
_diffrn_standards_number     0
_diffrn_standards_interval_count     ?
_diffrn_standards_interval_time     0
_diffrn_standards_decay_%     0
_refine_special_details
;
;
_reflns_number_total     6169
_reflns_number_gt     4163
_reflns_threshold_expression     I>2\s(I)
_refine_ls_structure_factor_coef     Fsqd
_refine_ls_matrix_type     'Full'
_refine_ls_R_factor_all     0.0723
_refine_ls_R_factor_gt     0.0440
_refine_ls_wR_factor_gt     0.1133
_refine_ls_wR_factor_ref     0.1266
_refine_ls_goodness_of_fit_ref     1.035
_refine_ls_restrained_S_all     1.038
_refine_ls_number_reflns     6169
_refine_ls_number_parameters     254
_refine_ls_number_restraints     3
_refine_ls_hydrogen_treatment     'Constr'
_refine_ls_weighting_scheme     'Calc'
_refine_ls_weighting_details
          'calc w=1/[\s^2^(Fo^2^)+(0.054P)^2^+0.4811P] where P=(Fo^2^+2Fc^2^)/3'
_atom_sites_solution_hydrogens     'Geom'
_atom_sites_solution_primary     'Direct'
_atom_sites_solution_secondary     'Difmap'
_refine_ls_shift/su_max     0.000
_refine_ls_shift/su_mean     0.000
_refine_diff_density_max     0.679
_refine_diff_density_min     -0.888
_refine_ls_extinction_method     'None'
_refine_ls_extinction_coef     ?
loop_
    _atom_type_symbol
    _atom_type_description
    _atom_type_scat_dispersion_real
    _atom_type_scat_dispersion_imag
    _atom_type_scat_source
    'C' 'C' 0.0033 0.0016
                         'International Tables Vol C Tables 4.2.6.8 and 6.1.1.4'
    'H' 'H' 0.0000 0.0000
                         'International Tables Vol C Tables 4.2.6.8 and 6.1.1.4'
    'N' 'N' 0.0061 0.0033
                         'International Tables Vol C Tables 4.2.6.8 and 6.1.1.4'
    'O' 'O' 0.0106 0.0060
                         'International Tables Vol C Tables 4.2.6.8 and 6.1.1.4'
    'S' 'S' 0.1246 0.1234
                         'International Tables Vol C Tables 4.2.6.8 and 6.1.1.4'
    'Br' 'Br' -0.2901 2.4595
                         'International Tables Vol C Tables 4.2.6.8 and 6.1.1.4'
_computing_data_collection     'APEX2 (Bruker, 2004)'
_computing_cell_refinement     'APEX2 (Bruker, 2004)'
_computing_data_reduction     'APEX2 (Bruker, 2004)'
_computing_structure_solution     'SHELXS97 (Sheldrick, 2008)'
_computing_structure_refinement     'SHELXL97 (Sheldrick, 2008)'
_computing_molecular_graphics     'PLATON (Spek, 2003)'
_computing_publication_material     'SHELXL97 (Sheldrick, 2008)'
loop_
    _atom_site_type_symbol
    _atom_site_label
    _atom_site_fract_x
    _atom_site_fract_y
    _atom_site_fract_z
    _atom_site_U_iso_or_equiv
    _atom_site_adp_type
    _atom_site_calc_flag
    _atom_site_refinement_flags
    _atom_site_occupancy
    _atom_site_disorder_assembly
    _atom_site_disorder_group
    Br Br1 0.2859(3) -0.0105(2) 0.5880(3) 0.0695(4) Uani d P 0.833(14) A 1
    Br Br1A 0.2613(8) 0.0063(7) 0.6105(7) 0.0695(4) Uani d PDU 0.167(14) A 2
    S S1 0.53695(6) 0.26331(6) 0.73409(5) 0.04656(14) Uani d . 1 . .
    O O1 0.6066(2) 0.3534(2) 0.80232(18) 0.0623(5) Uani d . 1 . .
    O O2 0.6249(2) 0.1714(2) 0.66452(19) 0.0688(6) Uani d . 1 . .
    O O3 0.1927(3) 0.2237(2) 1.26357(17) 0.0714(6) Uani d . 1 . .
    O O4 0.1493(2) -0.18350(18) 1.02343(16) 0.0551(4) Uani d . 1 . .
    O O5 0.2440(3) -0.2589(2) 0.8592(2) 0.0783(6) Uani d . 1 . .
    N N1 0.4384(2) 0.15286(19) 0.82973(15) 0.0410(4) Uani d . 1 . .
    C C1 0.4041(2) 0.3722(2) 0.64784(18) 0.0407(4) Uani d . 1 . .
    C C2 0.3253(3) 0.4881(3) 0.6931(2) 0.0499(5) Uani d . 1 . .
    H H2 0.3405 0.5062 0.7686 0.060 Uiso calc R 1 . .
    C C3 0.2243(3) 0.5759(3) 0.6245(3) 0.0627(7) Uani d . 1 . .
    H H3 0.1703 0.6545 0.6537 0.075 Uiso calc R 1 . .
    C C4 0.2020(4) 0.5490(3) 0.5135(3) 0.0690(7) Uani d GU 1 . .
    H H4 0.1321 0.6085 0.4682 0.083 Uiso calc R 1 . .
    C C5 0.2818(4) 0.4352(3) 0.4690(2) 0.0693(7) Uani d U 1 . .
    H H5 0.2663 0.4178 0.3935 0.083 Uiso calc R 1 . .
    C C6 0.3860(3) 0.3453(3) 0.5360(2) 0.0561(6) Uani d . 1 . .
    H H6 0.4422 0.2688 0.5058 0.067 Uiso calc R 1 . .
    C C7 0.3878(2) 0.0171(2) 0.81460(18) 0.0412(4) Uani d . 1 A .
    C C8 0.3026(2) -0.0297(2) 0.90984(18) 0.0393(4) Uani d . 1 . .
    C C9 0.2973(2) 0.0781(2) 0.98934(17) 0.0380(4) Uani d . 1 . .
    C C10 0.2300(3) 0.0839(3) 1.10015(19) 0.0452(5) Uani d . 1 . .
    H H10 0.1742 0.0093 1.1353 0.054 Uiso calc R 1 . .
    C C11 0.2498(3) 0.2044(3) 1.1549(2) 0.0510(5) Uani d . 1 . .
    C C12 0.3333(3) 0.3160(3) 1.1024(2) 0.0555(6) Uani d . 1 . .
    H H12 0.3444 0.3958 1.1417 0.067 Uiso calc R 1 . .
    C C13 0.3993(3) 0.3117(3) 0.9951(2) 0.0516(5) Uani d . 1 . .
    H H13 0.4547 0.3871 0.9607 0.062 Uiso calc R 1 . .
    C C14 0.3808(2) 0.1902(2) 0.93842(18) 0.0399(4) Uani d . 1 . .
    C C15 0.4242(3) -0.0591(3) 0.7108(2) 0.0560(5) Uani d DU 1 . .
    H H15A 0.4287 -0.1640 0.7346 0.067 Uiso calc PR 0.833(14) A 1
    H H15B 0.5226 -0.0356 0.6808 0.067 Uiso calc PR 0.833(14) A 1
    H H15C 0.4302 -0.1646 0.7312 0.067 Uiso d PR 0.167(14) A 2
    H H15D 0.5176 -0.0306 0.6736 0.067 Uiso d PR 0.167(14) A 2
    C C16 0.0958(4) 0.1221(4) 1.3175(3) 0.0719(8) Uani d . 1 . .
    H H16A 0.0109 0.1221 1.2700 0.108 Uiso calc R 1 . .
    H H16B 0.0630 0.1487 1.3922 0.108 Uiso calc R 1 . .
    H H16C 0.1474 0.0259 1.3271 0.108 Uiso calc R 1 . .
    C C17 0.2311(3) -0.1686(2) 0.9262(2) 0.0470(5) Uani d . 1 . .
    C C18 0.0781(3) -0.3188(3) 1.0520(3) 0.0738(9) Uani d . 1 . .
    H H18A 0.1507 -0.4023 1.0488 0.089 Uiso calc R 1 . .
    H H18B 0.0008 -0.3243 0.9972 0.089 Uiso calc R 1 . .
    C C19 0.0120(4) -0.3191(5) 1.1716(4) 0.1037(15) Uani d . 1 . .
    H H19A 0.0896 -0.3150 1.2252 0.156 Uiso calc R 1 . .
    H H19B -0.0375 -0.4070 1.1930 0.156 Uiso calc R 1 . .
    H H19C -0.0589 -0.2354 1.1739 0.156 Uiso calc R 1 . .
loop_
    _atom_site_aniso_label
    _atom_site_aniso_U_11
    _atom_site_aniso_U_22
    _atom_site_aniso_U_33
    _atom_site_aniso_U_12
    _atom_site_aniso_U_13
    _atom_site_aniso_U_23
    Br1 0.0960(5) 0.0791(4) 0.0381(5) -0.0300(4) -0.0142(5) -0.0064(4)
    Br1A 0.0960(5) 0.0791(4) 0.0381(5) -0.0300(4) -0.0142(5) -0.0064(4)
    S1 0.0417(3) 0.0457(3) 0.0503(3) -0.0032(2) 0.0003(2) 0.0003(2)
    O1 0.0509(10) 0.0655(11) 0.0719(12) -0.0198(8) -0.0153(8) 0.0002(9)
    O2 0.0616(11) 0.0617(11) 0.0763(13) 0.0099(9) 0.0226(10) -0.0013(10)
    O3 0.0890(15) 0.0806(14) 0.0485(10) -0.0023(11) 0.0037(10) -0.0285(10)
    O4 0.0634(10) 0.0476(9) 0.0544(10) -0.0169(8) -0.0054(8) 0.0019(7)
    O5 0.1144(18) 0.0565(11) 0.0729(13) -0.0309(11) 0.0018(12) -0.0271(10)
    N1 0.0493(10) 0.0366(8) 0.0368(9) -0.0027(7) -0.0047(7) -0.0028(7)
    C1 0.0475(11) 0.0364(10) 0.0378(10) -0.0087(8) -0.0007(8) 0.0004(8)
    C2 0.0592(14) 0.0448(12) 0.0446(12) -0.0003(10) -0.0010(10) -0.0046(9)
    C3 0.0667(17) 0.0526(14) 0.0643(17) 0.0067(12) -0.0043(13) 0.0026(12)
    C4 0.0731(18) 0.0632(15) 0.0666(17) -0.0116(12) -0.0220(14) 0.0176(12)
    C5 0.100(2) 0.0681(16) 0.0423(13) -0.0282(13) -0.0172(13) 0.0013(11)
    C6 0.0832(18) 0.0457(12) 0.0405(12) -0.0136(12) 0.0018(12) -0.0054(9)
    C7 0.0482(11) 0.0377(10) 0.0378(10) 0.0006(8) -0.0085(9) -0.0055(8)
    C8 0.0470(11) 0.0349(9) 0.0367(10) -0.0014(8) -0.0108(8) -0.0048(7)
    C9 0.0435(10) 0.0352(9) 0.0349(9) 0.0020(8) -0.0096(8) -0.0046(7)
    C10 0.0501(12) 0.0476(12) 0.0379(10) -0.0016(9) -0.0074(9) -0.0051(9)
    C11 0.0588(14) 0.0557(13) 0.0393(11) 0.0059(11) -0.0081(10) -0.0143(10)
    C12 0.0738(17) 0.0448(12) 0.0515(13) -0.0005(11) -0.0141(12) -0.0183(10)
    C13 0.0666(15) 0.0386(11) 0.0517(13) -0.0078(10) -0.0130(11) -0.0074(9)
    C14 0.0467(11) 0.0357(10) 0.0373(10) 0.0005(8) -0.0099(8) -0.0045(8)
    C15 0.0730(15) 0.0533(14) 0.0440(12) -0.0058(11) 0.0002(9) -0.0152(10)
    C16 0.0666(18) 0.097(2) 0.0486(15) 0.0153(16) 0.0053(13) -0.0143(15)
    C17 0.0561(13) 0.0395(11) 0.0464(12) -0.0060(9) -0.0160(10) -0.0033(9)
    C18 0.0631(16) 0.0593(16) 0.096(2) -0.0238(13) -0.0233(16) 0.0205(15)
    C19 0.065(2) 0.128(3) 0.105(3) -0.030(2) -0.0010(19) 0.048(3)
_geom_special_details
;
;
loop_
    _geom_bond_atom_site_label_1
    _geom_bond_atom_site_label_2
    _geom_bond_site_symmetry_2
    _geom_bond_distance
    _geom_bond_publ_flag
    Br1 C15 . 1.914(3) ?
    Br1A C15 . 1.9152(10) ?
    S1 O2 . 1.417(2) ?
    S1 O1 . 1.419(2) ?
    S1 N1 . 1.6862(19) ?
    S1 C1 . 1.751(2) ?
    O3 C11 . 1.370(3) ?
    O3 C16 . 1.407(4) ?
    O4 C17 . 1.320(3) ?
    O4 C18 . 1.448(3) ?
    O5 C17 . 1.208(3) ?
    N1 C7 . 1.405(3) ?
    N1 C14 . 1.417(3) ?
    C1 C6 . 1.372(3) ?
    C1 C2 . 1.381(3) ?
    C2 C3 . 1.371(4) ?
    C2 H2 . 0.9300 ?
    C3 C4 . 1.369(4) ?
    C3 H3 . 0.9300 ?
    C4 C5 . 1.365(5) ?
    C4 H4 . 0.9300 ?
    C5 C6 . 1.388(4) ?
    C5 H5 . 0.9300 ?
    C6 H6 . 0.9300 ?
    C7 C8 . 1.364(3) ?
    C7 C15 . 1.484(3) ?
    C8 C9 . 1.439(3) ?
    C8 C17 . 1.472(3) ?
    C9 C14 . 1.389(3) ?
    C9 C10 . 1.405(3) ?
    C10 C11 . 1.379(3) ?
    C10 H10 . 0.9300 ?
    C11 C12 . 1.390(4) ?
    C12 C13 . 1.362(4) ?
    C12 H12 . 0.9300 ?
    C13 C14 . 1.398(3) ?
    C13 H13 . 0.9300 ?
    C15 H15A . 0.9700 ?
    C15 H15B . 0.9700 ?
    C15 H15C . 0.9700 ?
    C15 H15D . 0.9700 ?
    C16 H16A . 0.9600 ?
    C16 H16B . 0.9600 ?
    C16 H16C . 0.9600 ?
    C18 C19 . 1.487(5) ?
    C18 H18A . 0.9700 ?
    C18 H18B . 0.9700 ?
    C19 H19A . 0.9600 ?
    C19 H19B . 0.9600 ?
    C19 H19C . 0.9600 ?
loop_
    _geom_angle_atom_site_label_1
    _geom_angle_atom_site_label_2
    _geom_angle_atom_site_label_3
    _geom_angle_site_symmetry_1
    _geom_angle_site_symmetry_3
    _geom_angle
    _geom_angle_publ_flag
    O2 S1 O1 . . 120.09(13) ?
    O2 S1 N1 . . 106.72(11) ?
    O1 S1 N1 . . 105.29(11) ?
    O2 S1 C1 . . 109.30(12) ?
    O1 S1 C1 . . 108.93(11) ?
    N1 S1 C1 . . 105.49(10) ?
    C11 O3 C16 . . 117.9(2) ?
    C17 O4 C18 . . 117.3(2) ?
    C7 N1 C14 . . 107.77(17) ?
    C7 N1 S1 . . 127.88(15) ?
    C14 N1 S1 . . 124.15(15) ?
    C6 C1 C2 . . 121.7(2) ?
    C6 C1 S1 . . 119.67(19) ?
    C2 C1 S1 . . 118.53(18) ?
    C3 C2 C1 . . 118.6(2) ?
    C3 C2 H2 . . 120.7 ?
    C1 C2 H2 . . 120.7 ?
    C4 C3 C2 . . 120.6(3) ?
    C4 C3 H3 . . 119.7 ?
    C2 C3 H3 . . 119.7 ?
    C5 C4 C3 . . 120.4(3) ?
    C5 C4 H4 . . 119.8 ?
    C3 C4 H4 . . 119.8 ?
    C4 C5 C6 . . 120.3(3) ?
    C4 C5 H5 . . 119.8 ?
    C6 C5 H5 . . 119.8 ?
    C1 C6 C5 . . 118.4(3) ?
    C1 C6 H6 . . 120.8 ?
    C5 C6 H6 . . 120.8 ?
    C8 C7 N1 . . 108.66(18) ?
    C8 C7 C15 . . 127.3(2) ?
    N1 C7 C15 . . 124.1(2) ?
    C7 C8 C9 . . 108.47(18) ?
    C7 C8 C17 . . 124.5(2) ?
    C9 C8 C17 . . 127.0(2) ?
    C14 C9 C10 . . 120.41(19) ?
    C14 C9 C8 . . 107.12(18) ?
    C10 C9 C8 . . 132.5(2) ?
    C11 C10 C9 . . 117.5(2) ?
    C11 C10 H10 . . 121.2 ?
    C9 C10 H10 . . 121.2 ?
    O3 C11 C10 . . 123.9(2) ?
    O3 C11 C12 . . 114.8(2) ?
    C10 C11 C12 . . 121.3(2) ?
    C13 C12 C11 . . 121.8(2) ?
    C13 C12 H12 . . 119.1 ?
    C11 C12 H12 . . 119.1 ?
    C12 C13 C14 . . 117.7(2) ?
    C12 C13 H13 . . 121.1 ?
    C14 C13 H13 . . 121.1 ?
    C9 C14 C13 . . 121.2(2) ?
    C9 C14 N1 . . 107.98(17) ?
    C13 C14 N1 . . 130.8(2) ?
    C7 C15 Br1 . . 114.7(2) ?
    C7 C15 Br1A . . 103.7(4) ?
    C7 C15 H15A . . 108.6 ?
    Br1 C15 H15A . . 108.6 ?
    Br1A C15 H15A . . 111.8 ?
    C7 C15 H15B . . 108.6 ?
    Br1 C15 H15B . . 108.6 ?
    Br1A C15 H15B . . 116.3 ?
    H15A C15 H15B . . 107.6 ?
    C7 C15 H15C . . 111.1 ?
    Br1 C15 H15C . . 107.3 ?
    Br1A C15 H15C . . 111.0 ?
    H15B C15 H15C . . 106.2 ?
    C7 C15 H15D . . 111.1 ?
    Br1 C15 H15D . . 102.7 ?
    Br1A C15 H15D . . 110.4 ?
    H15A C15 H15D . . 111.1 ?
    H15C C15 H15D . . 109.5 ?
    O3 C16 H16A . . 109.5 ?
    O3 C16 H16B . . 109.5 ?
    H16A C16 H16B . . 109.5 ?
    O3 C16 H16C . . 109.5 ?
    H16A C16 H16C . . 109.5 ?
    H16B C16 H16C . . 109.5 ?
    O5 C17 O4 . . 123.3(2) ?
    O5 C17 C8 . . 124.7(2) ?
    O4 C17 C8 . . 112.02(19) ?
    O4 C18 C19 . . 107.3(3) ?
    O4 C18 H18A . . 110.3 ?
    C19 C18 H18A . . 110.3 ?
    O4 C18 H18B . . 110.3 ?
    C19 C18 H18B . . 110.3 ?
    H18A C18 H18B . . 108.5 ?
    C18 C19 H19A . . 109.5 ?
    C18 C19 H19B . . 109.5 ?
    H19A C19 H19B . . 109.5 ?
    C18 C19 H19C . . 109.5 ?
    H19A C19 H19C . . 109.5 ?
    H19B C19 H19C . . 109.5 ?
loop_
    _geom_torsion_atom_site_label_1
    _geom_torsion_atom_site_label_2
    _geom_torsion_atom_site_label_3
    _geom_torsion_atom_site_label_4
    _geom_torsion_site_symmetry_1
    _geom_torsion_site_symmetry_2
    _geom_torsion_site_symmetry_3
    _geom_torsion_site_symmetry_4
    _geom_torsion
    _geom_torsion_publ_flag
    O2 S1 N1 C7 . . . . -30.0(2) ?
    O1 S1 N1 C7 . . . . -158.62(19) ?
    C1 S1 N1 C7 . . . . 86.2(2) ?
    O2 S1 N1 C14 . . . . 155.94(18) ?
    O1 S1 N1 C14 . . . . 27.3(2) ?
    C1 S1 N1 C14 . . . . -87.87(18) ?
    O2 S1 C1 C6 . . . . 8.6(2) ?
    O1 S1 C1 C6 . . . . 141.6(2) ?
    N1 S1 C1 C6 . . . . -105.8(2) ?
    O2 S1 C1 C2 . . . . -168.24(19) ?
    O1 S1 C1 C2 . . . . -35.3(2) ?
    N1 S1 C1 C2 . . . . 77.3(2) ?
    C6 C1 C2 C3 . . . . 1.4(4) ?
    S1 C1 C2 C3 . . . . 178.2(2) ?
    C1 C2 C3 C4 . . . . 0.1(4) ?
    C2 C3 C4 C5 . . . . -0.9(5) ?
    C3 C4 C5 C6 . . . . 0.2(5) ?
    C2 C1 C6 C5 . . . . -2.1(4) ?
    S1 C1 C6 C5 . . . . -178.8(2) ?
    C4 C5 C6 C1 . . . . 1.2(4) ?
    C14 N1 C7 C8 . . . . -0.4(2) ?
    S1 N1 C7 C8 . . . . -175.24(15) ?
    C14 N1 C7 C15 . . . . 179.9(2) ?
    S1 N1 C7 C15 . . . . 5.0(3) ?
    N1 C7 C8 C9 . . . . 0.0(2) ?
    C15 C7 C8 C9 . . . . 179.8(2) ?
    N1 C7 C8 C17 . . . . -179.39(19) ?
    C15 C7 C8 C17 . . . . 0.4(4) ?
    C7 C8 C9 C14 . . . . 0.3(2) ?
    C17 C8 C9 C14 . . . . 179.7(2) ?
    C7 C8 C9 C10 . . . . -178.1(2) ?
    C17 C8 C9 C10 . . . . 1.3(4) ?
    C14 C9 C10 C11 . . . . 0.3(3) ?
    C8 C9 C10 C11 . . . . 178.5(2) ?
    C16 O3 C11 C10 . . . . -6.6(4) ?
    C16 O3 C11 C12 . . . . 174.3(2) ?
    C9 C10 C11 O3 . . . . -179.0(2) ?
    C9 C10 C11 C12 . . . . 0.0(3) ?
    O3 C11 C12 C13 . . . . 179.0(2) ?
    C10 C11 C12 C13 . . . . -0.1(4) ?
    C11 C12 C13 C14 . . . . -0.1(4) ?
    C10 C9 C14 C13 . . . . -0.5(3) ?
    C8 C9 C14 C13 . . . . -179.1(2) ?
    C10 C9 C14 N1 . . . . 178.12(19) ?
    C8 C9 C14 N1 . . . . -0.5(2) ?
    C12 C13 C14 C9 . . . . 0.4(3) ?
    C12 C13 C14 N1 . . . . -177.8(2) ?
    C7 N1 C14 C9 . . . . 0.6(2) ?
    S1 N1 C14 C9 . . . . 175.69(14) ?
    C7 N1 C14 C13 . . . . 179.0(2) ?
    S1 N1 C14 C13 . . . . -5.9(3) ?
    C8 C7 C15 Br1 . . . . 90.2(3) ?
    N1 C7 C15 Br1 . . . . -90.1(2) ?
    C8 C7 C15 Br1A . . . . 87.5(3) ?
    N1 C7 C15 Br1A . . . . -92.8(3) ?
    C18 O4 C17 O5 . . . . 2.9(4) ?
    C18 O4 C17 C8 . . . . -177.4(2) ?
    C7 C8 C17 O5 . . . . 2.7(4) ?
    C9 C8 C17 O5 . . . . -176.6(2) ?
    C7 C8 C17 O4 . . . . -176.9(2) ?
    C9 C8 C17 O4 . . . . 3.8(3) ?
    C17 O4 C18 C19 . . . . 171.9(2) ?
loop_
    _geom_hbond_atom_site_label_D
    _geom_hbond_atom_site_label_H
    _geom_hbond_atom_site_label_A
    _geom_hbond_site_symmetry_A
    _geom_hbond_distance_DH
    _geom_hbond_distance_HA
    _geom_hbond_distance_DA
    _geom_hbond_angle_DHA
    _geom_hbond_publ_flag
    C12 H12 O1 2_667 0.93 2.56 3.472(3) 165 Y
    C2 H2 O5 1_565 0.93 2.60 3.235(3) 126 Y
    C6 H6 O2 . 0.93 2.54 2.908(4) 104 Y
    C10 H10 O4 . 0.93 2.37 2.892(3) 116 Y
    C13 H13 O1 . 0.93 2.28 2.863(3) 120 Y
    C15 H15A O5 . 0.97 2.31 2.911(4) 119 Y
    C15 H15D O2 . 0.97 2.16 2.895(4) 131 Y
data_global
_journal_date_recd_electronic     2008-03-11
_journal_date_accepted     2008-03-17
_journal_name_full     'Acta Crystallographica, Section E'
_journal_year     2008
_journal_volume     64
_journal_issue      4
_journal_page_first     o732
_journal_page_last     o732
_journal_paper_category     QO
_journal_coeditor_code     RK2082
_publ_contact_author_name     'G.Chakkaravarthi'
_publ_contact_author_address
;
Department of Physics
CPCL Polytechnic College
Chennai 600 068
India
;
_publ_contact_author_email     chakkaravarthi_2005@yahoo.com
_publ_contact_author_fax     ?
_publ_contact_author_phone     '04425550241'
_publ_section_title
;
Ethyl 2-(bromomethyl)-5-methoxy-1-phenylsulfonyl-1<i>H</i>-indole-3-carboxylate
;
loop_
    _publ_author_name
    _publ_author_address
    'G. Chakkaravarthi'
;
Department of Physics
CPCL Polytechnic College
Chennai 600 068
India
;
    'Radhakrishnan Sureshbabu'
;
Department of Organic Chemistry
University of Madras
Guindy Campus
Chennai 600 025
India
;
    'A. K. Mohanakrishnan'
;
Department of Organic Chemistry
University of Madras
Guindy Campus
Chennai 600 025
India
;
    'V. Manivannan'
;
Department of Physics
Presidency College
Chennai 600 005
India
;
