# Supplementary material for: Ethyl 2-(bromo­meth­yl)-5-meth­oxy-1-phenyl­sulfonyl-1H-indole-3-carboxyl­ate
Source: Acta Crystallogr Sect E Struct Rep Online. 2008 Mar 20;64(Pt 4):o732. doi: 10.1107/S1600536808007319 (PMC2960959; doi:10.1107/S1600536808007319)
Supplement: Supplementary file 2 [file e-64-0o732-Isup2.hkl]

#
# h,k,l, Fc-squared, Fo-squared, sigma(Fo-squared) and status flag
#
data_I
_shelx_title ' GC4 in P-1'
_shelx_refln_list_code          4
_shelx_F_calc_maximum      153.39
_exptl_crystal_F_000       460.00
_reflns_d_resolution_high  0.6853
 
loop_
 _symmetry_equiv_pos_as_xyz
 'x, y, z'
 '-x, -y, -z'
 
_cell_length_a     8.9988
_cell_length_b     9.2343
_cell_length_c    11.6068
_cell_angle_alpha  82.524
_cell_angle_beta   87.666
_cell_angle_gamma  84.942
 
_shelx_F_squared_multiplier     1.000
 
loop_
 _refln_index_h
 _refln_index_k
 _refln_index_l
 _refln_F_squared_calc
 _refln_F_squared_meas
 _refln_F_squared_sigma
 _refln_observed_status
   1   0   0     8454.92     6518.18    203.38 o
   2   0   0     6787.01     7049.17     67.07 o
   3   0   0     1040.24     1111.14     11.25 o
   4   0   0      294.92      280.47      3.36 o
   5   0   0       14.68       23.10      1.09 o
   6   0   0      398.76      410.57      4.40 o
   7   0   0      152.74      151.41      3.24 o
   8   0   0        0.68       -1.45      1.45 o
   9   0   0        8.60        5.27      1.76 o
  10   0   0        7.29       12.34      2.45 o
  11   0   0        3.30        1.70      3.48 o
  12   0   0       12.86       12.77      5.57 o
  13   0   0       21.55       19.43      6.52 o
 -12   1   0        0.08        4.81      4.62 o
 -11   1   0        0.41        5.45      3.07 o
 -10   1   0       21.01       25.08      2.73 o
  -9   1   0      156.24      151.26      3.54 o
  -8   1   0       45.71       39.29      1.79 o
  -7   1   0       35.64       40.29      1.50 o
  -6   1   0        0.71        0.77      0.85 o
  -5   1   0     1185.74     1239.48     13.91 o
  -4   1   0      997.98     1032.12     10.09 o
  -3   1   0      107.18       98.21      1.27 o
  -2   1   0     4877.41     5096.91     48.31 o
  -1   1   0      285.06      287.78      2.93 o
   0   1   0     5129.49     3643.18    102.19 o
   1   1   0      374.35      397.38      3.62 o
   2   1   0      835.43      819.30      7.54 o
   3   1   0      467.51      445.63      4.44 o
   4   1   0      157.56      154.15      1.99 o
   5   1   0      271.11      257.40      3.33 o
   6   1   0      426.79      446.28      5.79 o
   7   1   0      672.49      677.98      8.42 o
   8   1   0       50.74       66.88      1.96 o
   9   1   0        7.93       10.02      1.86 o
  10   1   0        7.34        5.86      2.30 o
  11   1   0       10.69        9.46      3.01 o
  12   1   0       12.73       17.74      4.48 o
  13   1   0        0.61        3.25      4.74 o
 -12   2   0        2.00        0.41      3.85 o
 -11   2   0        6.06        6.95      3.62 o
 -10   2   0       33.38       32.33      2.92 o
  -9   2   0       23.39       19.41      2.92 o
  -8   2   0       99.03      119.57      3.09 o
  -7   2   0      129.40      143.68      3.31 o
  -6   2   0        3.97        1.32      0.87 o
  -5   2   0      101.95       93.52      1.63 o
  -4   2   0      114.60      113.94      2.71 o
  -3   2   0     1809.47     1813.07     19.49 o
  -2   2   0     1472.65     1451.60     13.06 o
  -1   2   0       19.74       26.37      1.67 o
   0   2   0       18.14       24.98      1.08 o
   1   2   0       13.91       10.75      0.47 o
   2   2   0    13029.00    12846.40    122.15 o
   3   2   0     2361.36     2395.96     25.76 o
   4   2   0      748.72      796.63      8.34 o
   5   2   0     2421.21     2484.61     29.12 o
   6   2   0       52.91       53.69      2.48 o
   7   2   0      224.71      249.08      3.86 o
   8   2   0        2.38        0.95      1.40 o
   9   2   0       44.23       43.04      2.09 o
  10   2   0       66.43       73.51      4.00 o
  11   2   0       17.22       17.29      4.26 o
  12   2   0        0.01       -0.42      3.56 o
  13   2   0        3.34       -2.73      4.74 o
 -12   3   0        2.77        1.03      3.27 o
 -11   3   0        2.65        0.48      2.79 o
 -10   3   0        2.06        0.07      3.39 o
  -9   3   0        0.97       -0.87      2.10 o
  -8   3   0       58.87       69.65      2.70 o
  -7   3   0      265.14      269.52      4.05 o
  -6   3   0      388.42      342.13      4.69 o
  -5   3   0        2.29        1.16      0.57 o
  -4   3   0      117.29      112.55      1.45 o
  -3   3   0     2256.91     2339.69     29.91 o
  -2   3   0      172.64      161.42      2.19 o
  -1   3   0      456.67      435.35     12.77 o
   0   3   0     2737.17     2858.47     35.73 o
   1   3   0     1076.76     1183.27     11.21 o
   2   3   0       29.94       18.76      0.51 o
   3   3   0     1124.06     1269.76     13.03 o
   4   3   0      290.55      247.29      3.45 o
   5   3   0     1161.78     1143.88     12.83 o
   6   3   0       14.41       13.56      1.65 o
   7   3   0      102.10       99.34      2.51 o
   8   3   0       43.11       34.09      1.65 o
   9   3   0      250.84      248.15      4.67 o
  10   3   0       91.62      103.17      3.21 o
  11   3   0        0.07       -2.70      2.70 o
  12   3   0        0.29       -0.15      3.10 o
 -12   4   0       10.49       16.67      4.05 o
 -11   4   0        8.64        8.76      2.59 o
 -10   4   0        0.01        1.84      2.32 o
  -9   4   0        0.04        0.61      3.15 o
  -8   4   0       18.37       25.78      1.93 o
  -7   4   0        0.84        0.28      1.05 o
  -6   4   0      284.64      318.58      4.54 o
  -5   4   0     1018.29     1075.75     19.36 o
  -4   4   0      523.89      495.00      6.59 o
  -3   4   0       11.47       15.12      0.72 o
  -2   4   0      654.54      705.56     19.51 o
   0   4   0     1982.53     1963.20     27.17 o
   1   4   0      435.11      449.39      4.35 o
   2   4   0     2714.60     2786.79     29.92 o
   3   4   0      135.01      144.14      2.01 o
   4   4   0     2544.20     2553.71     25.99 o
   5   4   0      180.44      153.68      2.28 o
   6   4   0       73.78       67.81      1.96 o
   7   4   0      227.60      219.75      4.09 o
   8   4   0        6.49        5.69      1.75 o
   9   4   0       12.73       17.76      2.10 o
  10   4   0       29.16       24.25      3.29 o
  11   4   0       25.26       27.57      3.17 o
  12   4   0        2.37       10.37      3.41 o
 -11   5   0        0.94        5.68      4.21 o
 -10   5   0        1.85        0.04      3.54 o
  -9   5   0       35.94       27.53      3.29 o
  -8   5   0       90.17       78.55      3.66 o
  -7   5   0       13.55       15.25      1.98 o
  -6   5   0       45.46       66.67      2.65 o
  -5   5   0       95.17      100.30      2.32 o
  -4   5   0      146.18      121.88      2.03 o
  -3   5   0       14.28       18.57      1.19 o
  -2   5   0      353.51      328.36     10.52 o
  -1   5   0      160.68      169.51      6.35 o
   0   5   0     1209.24     1244.12     17.31 o
   1   5   0        8.18        8.30      0.71 o
   2   5   0     3482.03     3578.53     41.69 o
   3   5   0      169.13      154.51      2.22 o
   4   5   0        8.65       16.29      1.00 o
   5   5   0      139.40      141.53      2.36 o
   6   5   0      434.31      436.11      6.43 o
   7   5   0      401.12      392.08      6.07 o
   8   5   0        0.07       -0.29      2.05 o
   9   5   0       87.14       86.67      4.64 o
  10   5   0        0.24        0.54      2.49 o
  11   5   0        1.72        3.02      2.81 o
  12   5   0        0.27       -3.50      3.50 o
 -11   6   0        0.01        2.98      4.08 o
 -10   6   0        0.42       -1.54      3.59 o
  -9   6   0        1.04        0.09      3.04 o
  -8   6   0        1.04       -2.54      2.54 o
  -7   6   0        1.24        2.23      1.87 o
  -6   6   0       12.53       20.76      2.45 o
  -5   6   0       53.96       44.60      1.68 o
  -4   6   0      665.13      685.81     15.21 o
  -3   6   0      558.04      585.57     13.89 o
  -2   6   0       61.39       62.23      4.27 o
  -1   6   0       87.95       80.96      4.46 o
   0   6   0      951.33     1000.34     14.03 o
   1   6   0        4.76        5.57      0.68 o
   2   6   0      464.81      441.58      4.41 o
   3   6   0      729.08      728.61      7.62 o
   4   6   0        4.49       -0.14      1.05 o
   5   6   0       74.95       66.52      1.67 o
   6   6   0      183.47      177.06      3.49 o
   7   6   0       84.00       83.78      2.53 o
   8   6   0       93.49       85.93      2.80 o
   9   6   0      134.88      138.75      3.87 o
  10   6   0       30.19       32.73      3.20 o
  11   6   0        2.31        1.15      3.23 o
  12   6   0        2.62        4.55      3.94 o
 -10   7   0        7.32        7.59      3.68 o
  -9   7   0       23.08       21.29      4.39 o
  -8   7   0       14.53       21.17      4.33 o
  -7   7   0       12.14       10.33      2.00 o
  -6   7   0        9.89        7.14      1.68 o
  -5   7   0        5.31        2.95      1.27 o
  -4   7   0        5.04        2.69      1.55 o
  -3   7   0       33.94       43.63      2.37 o
  -2   7   0      194.30      193.84      8.14 o
  -1   7   0      127.86      135.50      3.49 o
   0   7   0      252.84      260.05      4.06 o
   1   7   0       12.43       11.16      0.82 o
   2   7   0        9.39       11.25      1.86 o
   3   7   0       42.14       41.43      1.19 o
   4   7   0      773.15      752.08     10.66 o
   5   7   0      352.69      326.35      5.17 o
   6   7   0       12.28       10.31      1.79 o
   7   7   0       26.01       28.85      2.18 o
   8   7   0       15.32       10.07      3.02 o
   9   7   0       30.48       30.22      2.87 o
  10   7   0        0.01       -2.77      2.77 o
  11   7   0        9.29       10.20      4.75 o
  -9   8   0        0.19       -2.39      3.18 o
  -8   8   0        0.13       -0.65      2.74 o
  -7   8   0        0.04        0.63      1.96 o
  -6   8   0       10.83       15.32      1.78 o
  -5   8   0       78.68       81.22      2.82 o
  -4   8   0        8.44        5.13      1.58 o
  -3   8   0       39.44       41.78      4.75 o
  -2   8   0       46.28       55.42      5.26 o
  -1   8   0      540.22      537.05      9.04 o
   0   8   0       26.43       25.90      1.86 o
   1   8   0       57.57       61.06      2.48 o
   2   8   0       38.92       39.75      1.73 o
   3   8   0       68.33       60.67      2.65 o
   4   8   0      208.67      189.27      3.33 o
   5   8   0       22.43       23.22      1.96 o
   6   8   0       81.84       78.73      2.82 o
   7   8   0       74.49       74.99      3.07 o
   8   8   0        4.93        5.59      3.15 o
   9   8   0        0.35       -1.74      3.08 o
  10   8   0        0.36        6.33      3.53 o
  11   8   0        9.01       10.20      5.51 o
  -8   9   0        2.80        1.14      2.78 o
  -7   9   0        9.58        6.81      2.09 o
  -6   9   0        8.90       12.11      2.07 o
  -5   9   0       12.26       13.35      1.68 o
  -4   9   0        3.29       -0.12      5.36 o
  -3   9   0       79.92       94.34      7.08 o
  -2   9   0        4.63        5.40      4.87 o
  -1   9   0        2.82        1.62      2.21 o
   0   9   0        1.74        1.09      1.09 o
   1   9   0      228.24      219.91      4.10 o
   2   9   0      377.33      379.79      9.20 o
   3   9   0        0.30        1.69      2.14 o
   4   9   0       43.06       40.12      2.76 o
   5   9   0        3.51        3.24      1.89 o
   6   9   0       62.81       68.21      2.92 o
   7   9   0       11.42        8.52      2.56 o
   8   9   0        0.76        2.57      2.77 o
   9   9   0       14.57       21.48      3.49 o
  10   9   0        1.11        1.92      3.82 o
  -7  10   0        0.47        3.44      3.66 o
  -6  10   0        0.54        0.38      2.29 o
  -5  10   0        0.26        0.15      2.40 o
  -4  10   0       43.19       56.88      7.12 o
  -3  10   0       98.04      112.01      7.54 o
  -2  10   0       44.45       50.38      6.01 o
  -1  10   0       10.70        9.79      3.04 o
   0  10   0        0.68        1.82      1.35 o
   1  10   0       23.70       18.45      2.47 o
   2  10   0       77.19       79.05      2.86 o
   3  10   0        2.30       -0.82      2.30 o
   4  10   0       67.17       70.61      3.29 o
   5  10   0       21.08       30.83      8.24 o
   6  10   0        0.53       -0.27      2.22 o
   7  10   0        2.12       -0.12      2.58 o
   8  10   0       12.89       13.59      3.06 o
   9  10   0       42.51       52.33      4.03 o
  -6  11   0        2.49        0.87      3.42 o
  -4  11   0        4.74        8.58      6.35 o
  -3  11   0        1.21        0.51      6.64 o
  -2  11   0        4.88       13.28      5.99 o
  -1  11   0        3.04        4.87      2.18 o
   0  11   0       55.28       59.81      2.38 o
   1  11   0       23.36       24.12      1.94 o
   2  11   0        3.23        1.57      3.90 o
   3  11   0       27.84       26.50      2.79 o
   4  11   0       73.35       83.49      3.85 o
   5  11   0        1.65        2.94      3.29 o
   6  11   0       30.03       42.68      7.85 o
   7  11   0       16.06       20.45      2.51 o
   8  11   0       20.20       21.26      3.14 o
  -4  12   0        4.04       10.69      7.22 o
  -3  12   0        0.30        8.07      6.69 o
  -2  12   0        0.07        7.66      7.27 o
  -1  12   0       27.69       28.68      3.83 o
   0  12   0       32.15       31.16      3.42 o
   1  12   0        4.97        6.36      2.38 o
   2  12   0       15.81       24.79      2.83 o
   3  12   0        1.11       -2.90      2.90 o
   4  12   0        5.93        8.64      3.18 o
   5  12   0        0.32        1.02      3.48 o
   6  12   0       25.06       35.95      4.71 o
  -1  13   0        0.31       -1.71     10.08 o
   0  13   0        0.12        1.89      3.50 o
   1  13   0        6.01       11.50      3.88 o
   2  13   0        0.79        0.20      3.10 o
   3  13   0        0.01       -3.20      3.20 o
   4  13   0        0.70       -1.55      5.26 o
  -3 -13   1        2.81       10.14      4.50 o
  -2 -13   1        5.94        3.84      4.10 o
  -1 -13   1        0.04        0.29      4.56 o
   0 -13   1        0.01       -0.80      3.49 o
   1 -13   1        0.07       -1.52      6.09 o
  -6 -12   1        1.37       -3.19      3.81 o
  -5 -12   1        1.32        0.02      3.48 o
  -4 -12   1        2.05        1.91      3.15 o
  -3 -12   1       12.01        9.81      3.04 o
  -2 -12   1       21.57       17.10      4.38 o
  -1 -12   1       12.59        9.72      2.44 o
   0 -12   1        1.79       -1.29      4.71 o
   1 -12   1       10.17       12.71      2.04 o
   2 -12   1        1.30        9.86      7.54 o
   3 -12   1        3.64        1.33      6.64 o
  -8 -11   1        8.09        9.28      2.92 o
  -7 -11   1       25.74       23.24      3.96 o
  -6 -11   1        0.28        2.47      3.31 o
  -5 -11   1        0.03       -2.61      2.95 o
  -4 -11   1       10.19        4.10      3.59 o
  -3 -11   1        0.10        0.81      2.73 o
  -2 -11   1        4.11        4.78      2.37 o
  -1 -11   1        7.48        7.09      1.82 o
   0 -11   1        0.04        2.04      2.10 o
   1 -11   1        0.97        2.98      6.32 o
   2 -11   1        2.38        6.52      6.47 o
   3 -11   1       14.70       18.01      7.03 o
   4 -11   1       10.85       13.13      7.25 o
   6 -11   1       14.33        9.11      3.27 o
  -9 -10   1        3.41        1.47      3.48 o
  -8 -10   1        6.99        6.52      2.93 o
  -7 -10   1        1.07        5.17      3.25 o
  -6 -10   1       23.72       20.37      2.31 o
  -5 -10   1        5.48        7.65      3.00 o
  -4 -10   1       16.73       17.52      2.70 o
  -3 -10   1        1.54        3.73      4.38 o
  -2 -10   1       52.34       57.49      2.78 o
  -1 -10   1       88.02       94.06      2.80 o
   0 -10   1       86.74       79.78      2.34 o
   1 -10   1       10.43        9.42      3.08 o
   2 -10   1        0.13        5.62      5.69 o
   3 -10   1        0.33       -0.68      5.94 o
   4 -10   1       16.82       16.62      6.59 o
   6 -10   1        2.05        1.10      2.20 o
   7 -10   1        0.16        4.77      3.66 o
 -10  -9   1       18.62       15.98      3.90 o
  -9  -9   1        5.51        2.42      3.39 o
  -8  -9   1        0.29       -0.75      2.66 o
  -7  -9   1       57.92       63.49      3.50 o
  -6  -9   1      142.59      153.26      4.20 o
  -5  -9   1        8.46        9.00      1.96 o
  -4  -9   1       60.08       61.39      3.00 o
  -3  -9   1       23.61       23.42      2.29 o
  -2  -9   1        0.91       -1.54      1.54 o
  -1  -9   1      142.03      120.79      2.89 o
   0  -9   1      244.04      235.99      4.15 o
   1  -9   1        6.59        9.80      3.61 o
   2  -9   1       57.45       53.94      5.94 o
   3  -9   1       22.08       15.75      4.99 o
   4  -9   1       41.71       34.19      5.55 o
   5  -9   1        0.09       -1.62      2.21 o
   6  -9   1        1.03        2.82      1.75 o
   7  -9   1        4.54        2.75      2.41 o
   8  -9   1        1.10       -2.67      2.74 o
 -11  -8   1        1.27        0.56      6.57 o
 -10  -8   1        6.52        7.38      3.53 o
  -9  -8   1        9.96        8.03      3.29 o
  -8  -8   1       43.93       47.64      3.07 o
  -7  -8   1        2.00        3.76      2.30 o
  -6  -8   1        3.94        4.07      2.13 o
  -5  -8   1       36.38       29.66      3.47 o
  -4  -8   1      143.45      151.40      3.45 o
  -3  -8   1       17.84       17.20      1.70 o
  -2  -8   1       63.04       63.81      2.20 o
  -1  -8   1        2.83        2.17      1.18 o
   0  -8   1      438.54      436.08      9.54 o
   1  -8   1      186.59      193.32      6.52 o
   2  -8   1       78.23       97.68      6.74 o
   3  -8   1        5.31        3.17      4.51 o
   4  -8   1       33.51       40.91      2.27 o
   5  -8   1       15.75       17.59      1.38 o
   6  -8   1       28.93       25.33      1.60 o
   7  -8   1       19.55       19.88      2.59 o
   8  -8   1        5.40       10.87      4.92 o
   9  -8   1        0.21       -2.41      3.20 o
 -11  -7   1        2.43       -2.67      9.06 o
 -10  -7   1        1.28       -0.41      5.10 o
  -9  -7   1       39.37       43.03      3.49 o
  -8  -7   1      107.99      116.52      3.53 o
  -7  -7   1       35.66       30.64      2.22 o
  -6  -7   1        1.76        1.15      1.67 o
  -5  -7   1        0.58       -0.10      1.50 o
  -4  -7   1       71.83       76.49      1.82 o
  -3  -7   1       11.74       13.08      1.26 o
  -2  -7   1     1166.30     1176.02     15.50 o
  -1  -7   1      684.19      682.32      8.25 o
   0  -7   1      153.15      153.57      2.69 o
   1  -7   1       22.60       25.93      1.57 o
   2  -7   1      100.68       81.04      5.36 o
   3  -7   1      239.92      240.64      9.31 o
   4  -7   1        1.97       -0.88      2.59 o
   5  -7   1        0.20        0.34      1.23 o
   6  -7   1       78.04       62.26      2.09 o
   7  -7   1       23.21       15.04      2.43 o
   8  -7   1        0.04        1.90      2.68 o
   9  -7   1        2.17       -0.11      3.20 o
  10  -7   1        2.68        5.07      3.81 o
 -12  -6   1        0.13       -0.70      6.01 o
 -11  -6   1        0.17        1.13      3.45 o
 -10  -6   1        0.71        0.84      2.43 o
  -9  -6   1       15.47       20.39      2.40 o
  -8  -6   1        6.69        8.99      2.44 o
  -7  -6   1       65.89       66.05      2.99 o
  -6  -6   1      580.57      576.74      7.45 o
  -5  -6   1      122.45      117.84      2.46 o
  -4  -6   1      129.27      123.59      2.18 o
  -3  -6   1       67.25       66.62      1.40 o
  -2  -6   1      901.27      932.70      9.57 o
  -1  -6   1      166.32      149.86      2.19 o
   0  -6   1       13.46       14.26      1.22 o
   1  -6   1      178.22      175.16      6.81 o
   2  -6   1       27.33       28.04      3.51 o
   3  -6   1      402.99      395.40      8.25 o
   4  -6   1       40.19       51.50      2.04 o
   5  -6   1      177.61      174.60      3.71 o
   6  -6   1       63.52       72.60      2.58 o
   7  -6   1       12.12       24.49      5.90 o
   8  -6   1       37.44       31.74      3.56 o
   9  -6   1       38.84       32.15      3.53 o
  10  -6   1       27.50       34.71      3.94 o
  11  -6   1        2.09       -0.20      4.18 o
 -12  -5   1       11.39        8.27      3.60 o
 -11  -5   1       45.09       51.01      3.68 o
 -10  -5   1       13.17        9.39      2.89 o
  -9  -5   1        0.46       -2.08      2.08 o
  -8  -5   1        1.19        2.23      1.69 o
  -7  -5   1        1.10       -0.31      1.58 o
  -6  -5   1       43.22       45.65      2.07 o
  -5  -5   1      139.22      123.55      2.35 o
  -4  -5   1      746.65      755.63      7.96 o
  -3  -5   1       57.73       85.08      1.92 o
  -2  -5   1      106.30       99.02      1.54 o
  -1  -5   1      566.47      602.56      7.86 o
   0  -5   1       47.99       41.89      1.08 o
   1  -5   1      790.54      775.40     22.71 o
   2  -5   1        6.54        5.79      2.52 o
   3  -5   1       40.47       44.91      1.25 o
   4  -5   1      317.44      282.96      3.92 o
   5  -5   1      809.19      765.99     13.38 o
   6  -5   1       19.40       25.57      1.80 o
   7  -5   1        6.58        5.35      1.88 o
   8  -5   1        1.15        4.34      2.61 o
   9  -5   1        3.58        5.53      2.99 o
  10  -5   1        0.02        0.14      3.41 o
  11  -5   1        0.51       -2.92      3.90 o
 -12  -4   1        3.35        2.36      3.27 o
 -11  -4   1        4.49        3.71      2.96 o
 -10  -4   1        5.36        7.67      2.66 o
  -9  -4   1       26.60       37.06      2.28 o
  -8  -4   1      193.28      192.06      3.59 o
  -7  -4   1        9.35        4.71      1.51 o
  -6  -4   1      119.90      120.53      2.47 o
  -5  -4   1      461.52      454.33      5.47 o
  -4  -4   1     4366.96     4429.95     44.86 o
  -3  -4   1     1231.71     1440.02     14.61 o
  -2  -4   1      938.96      923.71      9.41 o
  -1  -4   1     2215.07     2495.43     23.47 o
   0  -4   1      766.07      757.17     10.61 o
   1  -4   1      927.97      877.25     25.18 o
   2  -4   1       95.05      103.43      1.99 o
   3  -4   1      493.08      510.71      9.42 o
   4  -4   1       38.59       45.11      1.21 o
   5  -4   1       22.33       26.64      1.73 o
   6  -4   1        2.15        7.07      1.32 o
   7  -4   1       97.02       87.96      2.46 o
   8  -4   1       84.32       85.12      2.84 o
   9  -4   1       25.90       25.65      2.47 o
  10  -4   1       15.25       10.70      2.28 o
  11  -4   1        1.60        2.85      2.42 o
  12  -4   1        0.05       -2.59      4.68 o
 -12  -3   1        3.64        1.97      3.23 o
 -11  -3   1        2.82        5.70      2.92 o
 -10  -3   1        0.46        0.34      2.46 o
  -9  -3   1      133.38      135.71      3.89 o
  -8  -3   1      159.98      143.85      3.05 o
  -7  -3   1       30.73       32.21      1.44 o
  -6  -3   1      178.78      190.30      3.10 o
  -5  -3   1       63.51       90.51      2.30 o
  -4  -3   1      219.58      198.18      3.42 o
  -3  -3   1     1268.68     1500.32     15.35 o
  -2  -3   1     2060.73     2000.69     19.08 o
  -1  -3   1     2321.54     2436.50     24.39 o
   0  -3   1       78.24       65.64      1.09 o
   1  -3   1     1676.69     1721.27     48.22 o
   2  -3   1     4019.67     4305.62     59.38 o
   3  -3   1     1497.97     1505.32     19.30 o
   4  -3   1        2.74        4.57      0.47 o
   5  -3   1        3.31        2.47      0.78 o
   6  -3   1       33.78       23.47      1.07 o
   7  -3   1      211.20      190.78      3.09 o
   8  -3   1        0.18        2.96      1.85 o
   9  -3   1       14.75       13.09      2.21 o
  10  -3   1        0.84       -0.28      2.50 o
  11  -3   1       10.47       21.13      3.04 o
  12  -3   1        4.98        1.98      5.17 o
 -13  -2   1        0.56       -4.24     10.14 o
 -12  -2   1        1.40        1.13      3.49 o
 -11  -2   1       40.34       41.95      3.24 o
 -10  -2   1       93.19       84.24      3.33 o
  -9  -2   1        2.79        1.89      2.75 o
  -8  -2   1       10.98        5.34      1.60 o
  -7  -2   1      135.19      142.55      2.55 o
  -6  -2   1      270.31      259.71      3.51 o
  -5  -2   1       15.37       28.64      1.04 o
  -4  -2   1      850.99      756.32      7.55 o
  -3  -2   1      699.98      676.75      7.50 o
  -2  -2   1    18650.06    18087.33    171.59 o
  -1  -2   1     5423.88     5900.16     53.00 o
   0  -2   1     3097.29     3299.16     41.06 o
   1  -2   1     6925.55     7171.32     90.47 o
   2  -2   1      177.91      225.19      2.37 o
   3  -2   1        9.51       14.62      0.56 o
   4  -2   1       38.38       35.15      0.82 o
   5  -2   1      693.45      679.14      8.23 o
   6  -2   1      116.74      131.66      3.13 o
   7  -2   1        0.77        1.64      1.01 o
   8  -2   1        0.24        0.51      1.64 o
   9  -2   1       14.08       10.34      2.34 o
  10  -2   1       11.86       15.88      3.06 o
  11  -2   1        8.82       10.63      2.98 o
  12  -2   1        2.22        0.25      4.94 o
 -13  -1   1        0.02       -4.64      4.64 o
 -12  -1   1        2.85       -1.03      4.33 o
 -11  -1   1       75.57       77.45      4.03 o
 -10  -1   1       24.48       18.84      2.96 o
  -9  -1   1       25.40       31.26      2.05 o
  -8  -1   1       57.66       52.70      2.00 o
  -7  -1   1      177.63      177.61      3.04 o
  -6  -1   1      179.16      170.45      2.59 o
  -5  -1   1       12.40       10.53      0.81 o
  -4  -1   1       11.29       15.35      0.77 o
  -3  -1   1      645.64      680.64      6.05 o
  -2  -1   1       61.24      102.46      1.18 o
  -1  -1   1      737.77      887.44      7.40 o
   0  -1   1      236.78      202.86      1.92 o
   1  -1   1     5241.89     5233.76     47.01 o
   2  -1   1    23529.50    22736.28    308.90 o
   3  -1   1      927.81      881.22      9.05 o
   4  -1   1      137.62      141.42      1.82 o
   5  -1   1      665.57      672.66      7.06 o
   6  -1   1       71.20       82.60      2.01 o
   7  -1   1      125.63      116.78      2.22 o
   8  -1   1       32.03       38.81      1.83 o
   9  -1   1       11.15        4.63      2.39 o
  10  -1   1        0.28       -0.16      2.45 o
  11  -1   1       11.02       10.48      4.87 o
  12  -1   1        7.39       17.74      6.07 o
 -13   0   1        7.24       11.16      4.65 o
 -12   0   1        0.00        5.01      5.28 o
 -11   0   1        0.14       -2.53      3.51 o
 -10   0   1       37.35       48.41      3.12 o
  -9   0   1      131.25      141.90      3.33 o
  -8   0   1      123.29      105.38      4.02 o
  -7   0   1       12.62       10.53      1.22 o
  -6   0   1       63.45       47.86      1.46 o
  -5   0   1      137.84      123.80      3.75 o
  -4   0   1     1368.62     1306.16     13.42 o
  -3   0   1      527.11      603.32      5.91 o
  -2   0   1     4417.72     4455.50     42.32 o
  -1   0   1       66.83       70.68      0.92 o
   0   0   1       60.85        0.11      0.05 o
   1   0   1     1922.73     1908.80     17.58 o
   2   0   1       93.63      128.94      1.39 o
   3   0   1     2040.81     2017.23     20.24 o
   4   0   1        0.25        0.80      0.52 o
   5   0   1      436.89      436.66      4.83 o
   6   0   1        3.19        5.92      0.86 o
   7   0   1      227.59      207.17      2.88 o
   8   0   1      240.66      268.20      4.05 o
   9   0   1       34.57       39.27      2.11 o
  10   0   1       12.03        6.10      2.32 o
  11   0   1       19.68       11.14      3.60 o
  12   0   1        1.14       14.73      4.37 o
  13   0   1        1.15       -3.81      4.54 o
 -12   1   1       15.28       16.13      4.30 o
 -11   1   1        0.56       -0.24      3.03 o
 -10   1   1        0.08        0.11      3.37 o
  -9   1   1       18.28       19.97      1.89 o
  -8   1   1      101.23       81.51      2.43 o
  -7   1   1        0.87        2.67      1.15 o
  -6   1   1      345.54      338.80      4.20 o
  -5   1   1       94.72       97.43      1.49 o
  -4   1   1      859.47      880.57      9.13 o
  -3   1   1      169.40      156.79      1.85 o
  -2   1   1     4242.52     4298.79     38.52 o
  -1   1   1     6382.44     6586.78     56.99 o
   0   1   1      808.53      934.72     14.05 o
   1   1   1      853.86     1025.24      9.26 o
   2   1   1     4995.20     5223.20     50.20 o
   3   1   1      408.34      344.20      3.35 o
   4   1   1      280.69      339.38      3.80 o
   5   1   1     1521.02     1518.51     16.79 o
   6   1   1       50.82       55.61      1.49 o
   7   1   1       54.17       50.47      1.79 o
   8   1   1      107.95      114.89      2.63 o
   9   1   1        5.06        3.37      1.59 o
  10   1   1       12.64       18.65      2.26 o
  11   1   1        1.34        1.55      3.19 o
  12   1   1       16.52       14.11      6.03 o
  13   1   1       12.92       18.00      4.98 o
 -12   2   1        0.33        1.17      3.91 o
 -11   2   1        1.37        5.68      2.90 o
 -10   2   1        0.36       -2.52      2.52 o
  -9   2   1        5.45        1.49      2.20 o
  -8   2   1       21.86       32.72      1.72 o
  -7   2   1      423.46      460.79      9.76 o
  -6   2   1      722.77      727.70      9.15 o
  -5   2   1        2.34        1.48      0.72 o
  -4   2   1      196.41      198.19      2.69 o
  -3   2   1        9.24        4.02      0.43 o
  -2   2   1     1568.56     1506.36     14.22 o
  -1   2   1     4103.85     4317.49     42.82 o
   0   2   1    17709.42    16416.07    172.65 o
   1   2   1     1754.95     1683.19     15.28 o
   2   2   1     1895.89     2044.97     20.51 o
   3   2   1      590.87      546.09      5.76 o
   4   2   1      980.06     1047.22     11.66 o
   5   2   1      165.10      136.02      3.79 o
   6   2   1        0.17       -0.06      1.01 o
   7   2   1       18.35       18.92      1.38 o
   8   2   1       77.90       68.73      2.21 o
   9   2   1       89.91       85.51      2.40 o
  10   2   1       31.19       34.33      2.32 o
  11   2   1        4.51        6.86      3.35 o
  12   2   1        5.87        7.81      3.62 o
  13   2   1        0.09        1.16      5.69 o
 -12   3   1        4.70        8.65      4.93 o
 -11   3   1       13.31       14.32      3.01 o
 -10   3   1       64.93       50.47      3.03 o
  -9   3   1        4.44        4.73      2.24 o
  -8   3   1       54.40       38.35      2.30 o
  -7   3   1        2.36        0.01      1.05 o
  -6   3   1       21.62       18.34      0.97 o
  -5   3   1      462.49      490.93      5.59 o
  -4   3   1     1255.57     1226.23     13.29 o
  -3   3   1      221.56      213.11      2.31 o
  -2   3   1      423.43      428.49      6.11 o
  -1   3   1      186.99      197.87      2.55 o
   0   3   1     2366.40     2311.96     28.61 o
   1   3   1     1311.06     1343.32     13.70 o
   2   3   1       42.20       67.20      1.03 o
   3   3   1       54.78       96.63      1.42 o
   4   3   1      134.25      154.99      2.64 o
   5   3   1      496.24      472.83      6.05 o
   6   3   1        0.20        2.61      2.13 o
   7   3   1      712.43      673.19      8.84 o
   8   3   1       92.21       86.25      2.41 o
   9   3   1        0.81        1.68      3.07 o
  10   3   1        0.51       -2.10      2.10 o
  11   3   1        6.01        5.36      2.76 o
  12   3   1       15.73       21.52      3.40 o
  13   3   1        1.60        1.77      5.97 o
 -12   4   1        0.31       -2.14      2.77 o
 -11   4   1        0.15        0.60      2.73 o
 -10   4   1        1.08        0.32      2.38 o
  -9   4   1        9.19        9.48      2.11 o
  -8   4   1        0.24        0.28      2.20 o
  -7   4   1       39.64       29.85      1.68 o
  -6   4   1      223.48      248.49      3.46 o
  -5   4   1      463.35      498.36      6.13 o
  -4   4   1      827.04      858.83     11.22 o
  -3   4   1      136.17      130.80      1.85 o
  -2   4   1      957.24      997.93     13.91 o
  -1   4   1        6.13        5.47      0.47 o
   0   4   1      770.45      766.27     10.74 o
   1   4   1     1163.47     1237.78     12.48 o
   2   4   1      222.50      183.65      3.02 o
   3   4   1      681.08      583.70      6.18 o
   4   4   1      320.08      297.76      4.03 o
   5   4   1      372.97      378.71      4.71 o
   6   4   1      257.40      254.48      4.19 o
   7   4   1      877.62      842.98     10.56 o
   8   4   1      136.70      148.00      3.89 o
   9   4   1        8.76       10.99      2.28 o
  10   4   1        1.36        0.70      2.35 o
  11   4   1        0.10       -0.10      2.52 o
  12   4   1        2.68        1.49      3.23 o
 -11   5   1        1.33       -2.71      3.76 o
 -10   5   1        5.11        8.62      3.52 o
  -9   5   1        4.55        1.90      3.16 o
  -8   5   1        2.22        0.74      2.21 o
  -7   5   1       29.92       31.89      2.69 o
  -6   5   1      232.24      203.57      4.52 o
  -5   5   1      123.86      101.35      2.40 o
  -4   5   1      106.35      103.68      1.89 o
  -3   5   1      615.72      698.83      9.93 o
  -2   5   1     2107.53     2191.77     30.30 o
  -1   5   1       45.05       59.73      1.22 o
   0   5   1     2483.97     2649.15     42.01 o
   1   5   1      141.70      134.34      2.03 o
   2   5   1      640.86      573.78      6.44 o
   3   5   1     1194.88     1189.32     13.03 o
   4   5   1       14.65       18.55      1.04 o
   5   5   1      161.50      144.67      2.69 o
   6   5   1       45.33       52.91      1.96 o
   7   5   1      122.27      126.00      3.25 o
   8   5   1        3.85        1.92      1.89 o
   9   5   1       81.83       75.36      3.10 o
  10   5   1       84.47       81.51      3.21 o
  11   5   1        6.37        7.40      2.85 o
  12   5   1        0.78       -0.55      3.35 o
 -11   6   1        3.74        3.67      4.14 o
 -10   6   1        1.78       -1.59      3.56 o
  -9   6   1        1.86        0.88      3.11 o
  -8   6   1       39.03       48.22      2.81 o
  -7   6   1      158.36      166.49      5.21 o
  -6   6   1       40.38       33.23      1.94 o
  -5   6   1       24.20       35.10      1.67 o
  -4   6   1       53.38       46.60      2.61 o
  -3   6   1       49.18       59.14      2.22 o
  -2   6   1      541.19      555.60      9.20 o
  -1   6   1       19.73       28.87      0.90 o
   0   6   1      188.07      169.54      2.79 o
   1   6   1      463.05      493.87      6.05 o
   2   6   1      169.08      155.93      1.96 o
   3   6   1       45.98       42.30      1.50 o
   4   6   1     1582.23     1574.26     17.06 o
   5   6   1      761.68      760.76      9.32 o
   6   6   1      124.70      114.05      2.88 o
   7   6   1        7.61        5.75      1.75 o
   8   6   1        6.66        5.11      2.02 o
   9   6   1        3.45        4.53      2.50 o
  10   6   1        0.18       -2.80      2.80 o
  11   6   1        2.07        2.78      2.76 o
  12   6   1        0.47        0.36      3.75 o
 -10   7   1        0.54       -1.32      3.56 o
  -9   7   1        0.21       -1.41      3.30 o
  -8   7   1        0.44       -1.74      2.26 o
  -7   7   1        3.68        0.72      3.00 o
  -6   7   1        0.30        2.41      1.67 o
  -5   7   1       49.75       58.42      2.29 o
  -4   7   1      269.62      258.47      4.34 o
  -3   7   1      246.63      240.63      4.46 o
  -2   7   1        3.19        2.28      0.83 o
  -1   7   1        0.97        1.36      1.08 o
   0   7   1      356.97      351.52      4.78 o
   1   7   1      297.08      289.24      3.81 o
   2   7   1      845.72      835.07     11.18 o
   3   7   1      282.20      266.31      3.44 o
   4   7   1      333.25      336.93      4.66 o
   5   7   1      568.15      560.71      7.20 o
   6   7   1        0.37       -1.45      1.45 o
   7   7   1      186.87      197.09      5.27 o
   8   7   1       37.06       39.46      2.79 o
   9   7   1        5.99        9.80      3.02 o
  10   7   1        0.22        1.27      3.84 o
  11   7   1       10.59        2.85      3.24 o
  -9   8   1        7.97       12.01      3.47 o
  -8   8   1        7.75        4.25      2.44 o
  -7   8   1        0.10       -2.43      2.50 o
  -6   8   1        3.88        7.38      1.93 o
  -5   8   1       57.71       67.87      2.44 o
  -4   8   1       43.68       46.99      4.90 o
  -3   8   1        3.31        0.96      1.82 o
  -2   8   1      104.73      109.31      3.30 o
  -1   8   1      116.37      117.83      3.59 o
   0   8   1      210.11      205.53      3.93 o
   1   8   1       81.31       76.02      2.19 o
   2   8   1      319.36      308.05      5.30 o
   3   8   1     1063.72     1028.35     15.63 o
   4   8   1      123.30      118.74      4.23 o
   5   8   1       60.21       51.79      2.27 o
   6   8   1       17.65       17.15      2.21 o
   7   8   1      109.65      114.40      3.98 o
   8   8   1        4.41        4.24      2.47 o
   9   8   1       19.88       22.28      3.38 o
  10   8   1        1.60       -0.72      3.35 o
  11   8   1        0.19       -2.96      4.78 o
  -8   9   1        0.40        0.92      2.43 o
  -7   9   1        0.31       -0.15      2.59 o
  -6   9   1        1.36        3.77      2.68 o
  -5   9   1        5.54       11.47      1.54 o
  -4   9   1        7.72       11.23      1.86 o
  -3   9   1        4.64       12.43      5.14 o
  -2   9   1      375.41      370.26     11.10 o
  -1   9   1      184.14      160.13      5.40 o
   0   9   1        1.67       -0.08      1.26 o
   1   9   1       15.96       14.97      1.70 o
   2   9   1       67.74       61.12      2.16 o
   3   9   1       31.20       31.16      2.55 o
   4   9   1       59.13       55.47      2.16 o
   5   9   1       90.34       90.94      3.05 o
   6   9   1        0.20       -0.26      2.23 o
   7   9   1       44.36       40.93      2.87 o
   8   9   1        0.99        1.88      2.76 o
   9   9   1       23.37       20.28      3.72 o
  10   9   1        6.73        5.54      3.94 o
  -7  10   1        9.08        4.46      4.02 o
  -6  10   1        0.53        0.34      3.44 o
  -5  10   1       19.16       17.86      2.14 o
  -4  10   1       33.01       24.52      5.89 o
  -3  10   1        2.69        8.31      5.89 o
  -2  10   1       16.13       23.12      5.84 o
  -1  10   1       18.75       18.20      3.04 o
   0  10   1       41.65       47.80      2.93 o
   1  10   1        9.96       13.08      2.32 o
   2  10   1        0.51        0.72      1.78 o
   3  10   1        0.40       -0.60      2.30 o
   4  10   1       10.37       12.78      2.70 o
   5  10   1       79.58       81.73      2.62 o
   6  10   1       11.28       11.85      3.28 o
   7  10   1        6.67        5.80      2.62 o
   8  10   1        2.03        3.87      2.86 o
   9  10   1        0.22        4.57      3.54 o
  -6  11   1        0.21        0.44      3.59 o
  -5  11   1       14.87       18.43      2.24 o
  -4  11   1       12.16       11.15      6.95 o
  -3  11   1        3.10        4.43      6.59 o
  -2  11   1       21.62       29.52      6.13 o
  -1  11   1       16.10       13.47      2.62 o
   0  11   1       14.73       11.51      2.37 o
   1  11   1       12.09        9.19      1.85 o
   2  11   1        0.35       -2.39      2.39 o
   3  11   1       19.32       22.12      2.85 o
   4  11   1        0.24       -2.00      2.88 o
   5  11   1       11.33       15.07      3.24 o
   6  11   1        1.71        5.81      3.34 o
   7  11   1        9.63       10.23      2.53 o
   8  11   1       14.86       13.97      3.11 o
  -4  12   1        2.42        6.71      7.56 o
  -3  12   1        0.02       -5.31      7.32 o
  -2  12   1        4.77       11.13      2.45 o
  -1  12   1       18.85       15.86      2.17 o
   0  12   1        7.39        4.99      5.53 o
   1  12   1        0.10       -0.16      2.35 o
   2  12   1       12.71       14.42      2.83 o
   3  12   1       31.13       35.67      3.33 o
   4  12   1        2.71        0.31      4.40 o
   5  12   1       11.65       16.33      3.91 o
   6  12   1        0.52        7.12      3.67 o
  -2  13   1        0.51        2.29      2.80 o
  -1  13   1        3.41       -1.07      6.40 o
   0  13   1        3.17        3.45      3.60 o
   1  13   1        2.95        1.05      9.58 o
   2  13   1       10.63       11.00      2.94 o
   3  13   1        0.50       -1.95      3.15 o
   4  13   1       10.98       13.74      3.67 o
  -1 -13   2        0.71        2.28      4.01 o
  -6 -12   2        7.51        3.76      6.18 o
  -5 -12   2        5.70        9.94      3.60 o
  -4 -12   2       21.02       30.33      3.48 o
  -3 -12   2       18.81       16.70      3.13 o
  -2 -12   2        1.13        2.95      2.81 o
  -1 -12   2        7.90       11.05      3.50 o
   0 -12   2        0.01       -0.40      3.24 o
   1 -12   2        0.09       -0.91      2.06 o
   2 -12   2        6.26       12.75      7.73 o
   3 -12   2        7.41        3.93      7.85 o
  -7 -11   2        4.76        9.70      3.91 o
  -6 -11   2        8.88       15.67      3.73 o
  -5 -11   2        5.75        4.12      3.27 o
  -4 -11   2        0.29        0.98      2.94 o
  -3 -11   2        0.68       -1.43      2.61 o
  -2 -11   2       65.61       60.38      4.72 o
  -1 -11   2       61.54       62.87      2.81 o
   0 -11   2        0.02       -0.12      2.50 o
   1 -11   2        2.69        2.05      1.74 o
   2 -11   2        4.23       -1.43      6.57 o
   3 -11   2        1.69       -2.64      5.96 o
   6 -11   2        8.08        9.50      3.44 o
  -9 -10   2        0.00       -3.47      3.47 o
  -8 -10   2        7.46        0.33      2.95 o
  -7 -10   2       28.08       28.54      4.66 o
  -6 -10   2       33.30       38.31      2.42 o
  -5 -10   2       39.45       49.24      3.46 o
  -4 -10   2        2.45        4.10      2.84 o
  -3 -10   2       49.29       46.41      3.86 o
  -2 -10   2        4.40        2.61      2.70 o
  -1 -10   2       27.93       32.38      2.43 o
   0 -10   2        0.03       -0.48      1.39 o
   1 -10   2      137.61      140.76      4.33 o
   2 -10   2       65.57       80.84      7.32 o
   3 -10   2        1.80        4.99      5.99 o
   6 -10   2       31.32       24.57      2.48 o
   7 -10   2        0.06        1.91      3.80 o
 -10  -9   2        0.08        1.37      3.84 o
  -9  -9   2        3.35       -0.88      3.45 o
  -8  -9   2        3.02        5.76      2.86 o
  -7  -9   2        5.21        6.63      2.58 o
  -6  -9   2        8.80        7.67      2.27 o
  -5  -9   2        3.94       -0.19      2.31 o
  -4  -9   2      100.26       99.15      3.82 o
  -3  -9   2      107.58      104.25      3.75 o
  -2  -9   2       17.61       16.33      1.74 o
  -1  -9   2       49.43       49.52      1.89 o
   0  -9   2       79.53       72.12      2.44 o
   1  -9   2      362.25      363.11     13.34 o
   2  -9   2      125.34      127.69      7.59 o
   3  -9   2       30.48       31.89      5.33 o
   5  -9   2        2.70        0.42      1.93 o
   6  -9   2        0.35       -2.11      2.11 o
   7  -9   2        7.67        8.70      3.78 o
   8  -9   2       11.74       10.76      4.29 o
 -10  -8   2        0.09       -0.04      3.52 o
  -9  -8   2       10.68       10.99      3.34 o
  -8  -8   2      127.33      130.66      4.25 o
  -7  -8   2       50.34       47.32      2.80 o
  -6  -8   2        2.46        2.51      2.04 o
  -5  -8   2        6.93        7.75      1.90 o
  -4  -8   2      150.78      139.83      3.32 o
  -3  -8   2        6.65        8.26      1.70 o
  -2  -8   2      200.29      190.66      3.84 o
  -1  -8   2      309.59      306.59      5.19 o
   0  -8   2      365.36      358.44      6.22 o
   1  -8   2        1.87        2.76      1.42 o
   2  -8   2       79.12       84.91      6.06 o
   3  -8   2       46.26       53.02      5.21 o
   4  -8   2       35.57       36.83      2.18 o
   5  -8   2        5.45        8.16      1.34 o
   6  -8   2        0.14        0.26      1.65 o
   7  -8   2       17.36       16.71      2.58 o
   8  -8   2       26.44       25.10      3.10 o
   9  -8   2        1.36       -1.95      3.19 o
 -11  -7   2        1.65       -0.47      4.07 o
 -10  -7   2        4.31        2.12      3.48 o
  -9  -7   2        1.01       -1.37      3.00 o
  -8  -7   2        4.74        3.31      2.49 o
  -7  -7   2       48.51       39.00      2.56 o
  -6  -7   2      231.08      216.96      3.76 o
  -5  -7   2       51.09       55.42      1.79 o
  -4  -7   2       73.02       67.49      1.91 o
  -3  -7   2      119.22      122.13      2.04 o
  -2  -7   2       46.59       44.59      2.31 o
  -1  -7   2      290.82      277.51      4.12 o
   0  -7   2       18.31       17.94      1.10 o
   1  -7   2       16.92       18.01      1.01 o
   3  -7   2      373.83      341.88      9.26 o
   4  -7   2       15.37       19.29      1.99 o
   5  -7   2       36.11       33.36      1.57 o
   6  -7   2      108.39      102.61      3.09 o
   7  -7   2       80.51       78.36      3.80 o
   8  -7   2        4.81        4.00      4.33 o
   9  -7   2        0.19        2.55      3.28 o
  10  -7   2        2.77       -0.93      3.65 o
 -11  -6   2        7.54       11.23      3.91 o
 -10  -6   2       37.48       34.04      4.93 o
  -9  -6   2        9.27        8.92      2.64 o
  -8  -6   2       31.07       26.62      2.08 o
  -7  -6   2       39.30       37.68      1.81 o
  -6  -6   2      578.03      527.95      6.40 o
  -5  -6   2       33.25       39.09      1.47 o
  -4  -6   2      441.36      413.54      5.04 o
  -3  -6   2      921.01      901.25      9.35 o
  -2  -6   2        5.67        7.00      0.70 o
  -1  -6   2      534.26      538.48      6.57 o
   0  -6   2      259.63      271.30      4.05 o
   1  -6   2      372.58      368.92      6.30 o
   2  -6   2       62.91       67.90      1.68 o
   3  -6   2        1.45        2.99      1.64 o
   4  -6   2        9.73       10.27      0.98 o
   5  -6   2       27.24       23.45      2.41 o
   6  -6   2       78.88       76.60      3.15 o
   7  -6   2       34.44       40.68      4.22 o
   8  -6   2        5.33       10.15      2.84 o
   9  -6   2        0.08        0.06      3.05 o
  10  -6   2        0.07        1.08      3.55 o
  11  -6   2        0.77       -0.51      6.06 o
 -12  -5   2        0.01        0.78      3.62 o
 -11  -5   2       10.50        9.16      3.04 o
 -10  -5   2       24.05       18.42      3.04 o
  -9  -5   2        1.30       -0.08      2.48 o
  -8  -5   2      145.21      148.84      3.31 o
  -7  -5   2        8.59       12.01      1.63 o
  -6  -5   2       30.73       25.08      1.51 o
  -5  -5   2      215.21      214.46      2.61 o
  -4  -5   2      659.62      613.12      6.57 o
  -3  -5   2     1153.32     1196.36     13.12 o
  -2  -5   2        4.82        4.79      0.96 o
  -1  -5   2      545.75      490.12      6.89 o
   0  -5   2      177.71      182.81      2.81 o
   1  -5   2      230.94      206.29      3.15 o
   2  -5   2       28.54       28.04      0.90 o
   3  -5   2      194.46      201.87      3.23 o
   4  -5   2        1.73        1.86      0.68 o
   5  -5   2       60.84       43.68      3.45 o
   6  -5   2        1.69        2.25      1.55 o
   7  -5   2      149.93      135.97      8.36 o
   8  -5   2       96.64      102.83      4.38 o
   9  -5   2       35.42       41.00      3.68 o
  10  -5   2        6.78        5.88      3.48 o
  11  -5   2        4.11        0.40      6.40 o
 -12  -4   2       15.86       18.25      3.73 o
 -11  -4   2       16.02       11.99      3.11 o
 -10  -4   2        0.64       -2.58      2.58 o
  -9  -4   2       20.96       28.27      2.69 o
  -8  -4   2       10.91        8.15      1.87 o
  -7  -4   2        4.67        3.64      1.44 o
  -6  -4   2      401.06      387.76      4.90 o
  -5  -4   2       19.10       22.02      0.91 o
  -4  -4   2     1600.29     1582.28     13.90 o
  -3  -4   2      382.80      361.73      3.99 o
  -2  -4   2      563.27      503.19      6.28 o
  -1  -4   2       32.54       14.82      0.53 o
   0  -4   2       84.22       82.16      1.54 o
   1  -4   2       99.87      136.26      2.39 o
   2  -4   2      198.17      226.62      3.42 o
   3  -4   2      743.00      744.57     11.05 o
   4  -4   2     1287.22     1356.07     19.58 o
   5  -4   2        3.63        3.91      1.92 o
   6  -4   2       25.36       24.23      2.62 o
   7  -4   2       29.14       22.32      1.11 o
   8  -4   2        7.67        7.53      1.61 o
   9  -4   2        0.00       -1.56      1.86 o
  10  -4   2       16.35       14.77      3.11 o
  11  -4   2        0.08       -0.39      2.91 o
  12  -4   2        1.80       -3.64      6.71 o
 -12  -3   2        2.50        1.45      3.05 o
 -11  -3   2        6.09        5.57      3.05 o
 -10  -3   2        8.76        7.24      2.59 o
  -9  -3   2        6.60        1.37      2.23 o
  -8  -3   2       30.57       25.70      2.14 o
  -7  -3   2        0.59       -0.03      1.68 o
  -6  -3   2      139.17      132.55      2.35 o
  -5  -3   2      114.38      124.00      2.22 o
  -4  -3   2        7.87       14.22      0.71 o
  -3  -3   2     1536.19     1916.60     17.54 o
  -2  -3   2     1833.07     1961.57     17.73 o
  -1  -3   2     2463.88     2377.81     21.16 o
   0  -3   2       91.63       90.90      1.16 o
   1  -3   2     2140.81     2138.93     29.52 o
   2  -3   2      988.25     1082.49     13.45 o
   3  -3   2       35.29       32.93      1.58 o
   4  -3   2       26.08       29.79      0.71 o
   5  -3   2      644.12      640.55      7.80 o
   6  -3   2       89.53       85.92      1.89 o
   7  -3   2        0.09       -0.44      1.12 o
   8  -3   2        0.28       -0.68      3.65 o
   9  -3   2       18.84       18.24      2.36 o
  10  -3   2       35.49       35.02      2.84 o
  11  -3   2        8.89       11.81      2.92 o
  12  -3   2        0.89        2.12      3.12 o
 -12  -2   2       11.87       17.34      3.83 o
 -11  -2   2       20.00       23.17      2.94 o
 -10  -2   2       10.22       10.19      2.50 o
  -9  -2   2       36.04       28.15      2.36 o
  -8  -2   2       15.74       19.07      1.96 o
  -7  -2   2       16.89       17.09      1.45 o
  -6  -2   2      182.89      163.50      2.79 o
  -5  -2   2      192.49      176.61      2.75 o
  -4  -2   2     2363.51     2382.56     24.28 o
  -3  -2   2     1323.65     1348.48     13.67 o
  -2  -2   2     3713.50     3816.18     36.22 o
  -1  -2   2     6935.96     7097.99     63.66 o
   0  -2   2     2139.35     2260.53     20.18 o
   1  -2   2     4532.21     4467.76     39.97 o
   2  -2   2      343.13      477.81      5.23 o
   3  -2   2      142.20      131.61      1.70 o
   4  -2   2     3019.49     3311.66     35.48 o
   5  -2   2      517.21      506.31      5.79 o
   6  -2   2      114.73      121.80      2.04 o
   7  -2   2        1.03        0.95      0.93 o
   8  -2   2        2.98        2.50      2.02 o
   9  -2   2        0.08        0.84      3.13 o
  10  -2   2        0.83        1.77      2.50 o
  11  -2   2        6.67       -1.56      2.87 o
  12  -2   2       11.15       12.13      3.42 o
 -12  -1   2        3.91        0.59      4.44 o
 -11  -1   2       52.13       41.48      3.59 o
 -10  -1   2        0.91        1.63      2.28 o
  -9  -1   2       22.56       29.18      2.14 o
  -8  -1   2      142.54      140.93      3.24 o
  -7  -1   2        1.41       -0.93      1.24 o
  -6  -1   2      134.26      128.50      2.43 o
  -5  -1   2      111.34      121.75      2.59 o
  -4  -1   2     2197.19     2211.92     25.88 o
  -3  -1   2     2898.14     3091.23     26.91 o
  -2  -1   2      198.88      288.58      2.56 o
  -1  -1   2      149.55      221.10      2.12 o
   0  -1   2      203.99      239.84      2.18 o
   1  -1   2     1492.55     1479.56     13.44 o
   2  -1   2    19122.87    19241.96    182.61 o
   3  -1   2    10621.54    10862.92    109.75 o
   4  -1   2        3.40        2.25      0.56 o
   5  -1   2      578.54      615.39      6.98 o
   6  -1   2      312.79      324.93      4.20 o
   7  -1   2       33.10       27.34      1.32 o
   8  -1   2       39.22       40.00      1.71 o
   9  -1   2       12.71       20.01      2.18 o
  10  -1   2       16.38       14.01      2.79 o
  11  -1   2       11.86        4.01      2.98 o
  12  -1   2       11.36       11.09      4.04 o
 -12   0   2        0.30       -2.83      3.90 o
 -11   0   2       22.21       20.92      7.20 o
 -10   0   2       33.32       37.95      2.42 o
  -9   0   2       75.85       85.67      3.64 o
  -8   0   2       83.66       73.18      2.27 o
  -7   0   2       10.42       18.24      1.29 o
  -6   0   2       72.20       70.02      1.67 o
  -5   0   2       53.32       59.01      1.35 o
  -4   0   2      493.09      448.79      5.17 o
  -3   0   2      224.21      251.07      2.82 o
  -2   0   2     6006.48     6128.35     55.46 o
  -1   0   2     7729.64     7539.52     68.58 o
   0   0   2       28.67       26.44      0.40 o
   1   0   2      589.68      547.26      5.03 o
   2   0   2     3673.46     4225.80     40.09 o
   3   0   2     3909.98     4060.89     40.95 o
   4   0   2      347.54      304.22      3.44 o
   5   0   2      634.00      664.02      7.09 o
   6   0   2       44.32       46.84      1.19 o
   7   0   2       81.28       71.74      1.81 o
   8   0   2       53.71       51.01      1.75 o
   9   0   2       27.33       24.21      1.74 o
  10   0   2        8.23       13.21      2.46 o
  11   0   2        3.04        5.58      3.71 o
  12   0   2        1.19        3.18      5.11 o
  13   0   2        3.89        6.47      5.84 o
 -12   1   2        0.84       -2.35      4.02 o
 -11   1   2        7.46       17.67      6.53 o
 -10   1   2       10.50       13.13      2.64 o
  -9   1   2       29.43       21.34      1.92 o
  -8   1   2        9.02       14.40      1.60 o
  -7   1   2      209.88      245.29      3.71 o
  -6   1   2      210.51      195.57      2.51 o
  -5   1   2       76.88       49.16      1.13 o
  -4   1   2      152.75      146.18      1.91 o
  -3   1   2       48.92       52.52      0.97 o
  -2   1   2     3029.09     2986.56     28.34 o
  -1   1   2     1506.34     1509.70     12.45 o
   0   1   2        6.65       16.71      0.79 o
   1   1   2       70.11      106.37      1.13 o
   2   1   2     4575.17     4824.32     46.26 o
   3   1   2     2087.81     2268.49     20.67 o
   4   1   2      109.74      105.16      1.76 o
   5   1   2     2348.13     2415.67     26.48 o
   6   1   2     1137.93     1103.66     14.40 o
   7   1   2      129.58      118.61      4.86 o
   8   1   2       67.54       61.22      2.75 o
   9   1   2      124.60      119.06      4.50 o
  10   1   2      104.32      112.57      3.02 o
  11   1   2       10.69       10.02      3.12 o
  12   1   2        1.52        4.00      4.37 o
  13   1   2        1.02        5.72      4.70 o
 -12   2   2        5.20       11.29      6.70 o
 -11   2   2       25.26       25.53      3.54 o
 -10   2   2        2.79        0.35      2.54 o
  -9   2   2        1.23       -0.73      2.38 o
  -8   2   2       90.45       96.15      2.76 o
  -7   2   2       93.33      108.18      3.19 o
  -6   2   2        3.01        1.86      0.92 o
  -5   2   2       33.67       39.74      1.18 o
  -4   2   2      940.88      933.81     10.26 o
  -3   2   2     2468.71     2597.03     30.21 o
  -2   2   2      166.58      158.14      1.69 o
  -1   2   2       52.01       53.81      0.96 o
   0   2   2     1828.45     1852.49     15.83 o
   1   2   2     5150.97     5155.07     48.94 o
   2   2   2       94.67       75.44      1.09 o
   3   2   2     1677.09     1700.24     17.35 o
   4   2   2       53.05       70.54      1.55 o
   5   2   2     1971.27     2043.52     24.06 o
   6   2   2      206.79      207.44      3.28 o
   7   2   2      212.97      187.38      3.24 o
   8   2   2      121.58      116.53      3.03 o
   9   2   2        5.82        6.63      1.89 o
  10   2   2        1.81        3.35      2.07 o
  11   2   2       23.41       18.37      2.53 o
  12   2   2       23.68       30.35      3.95 o
  13   2   2        2.53        6.81      5.07 o
 -12   3   2        2.89       -1.52      3.58 o
 -11   3   2        0.08       -2.72      2.79 o
 -10   3   2        1.75       -1.73      2.94 o
  -9   3   2       15.08       16.60      2.40 o
  -8   3   2       53.63       41.75      2.16 o
  -7   3   2       94.78       75.48      2.53 o
  -6   3   2        0.99       -0.90      0.90 o
  -5   3   2      254.06      278.80      3.44 o
  -4   3   2      739.61      741.01      8.18 o
  -3   3   2       13.47       32.88      0.88 o
  -2   3   2     1949.98     2051.92     20.87 o
  -1   3   2     2141.94     2214.92     20.84 o
   0   3   2     2488.34     2674.26     26.76 o
   1   3   2     6280.33     6353.49     60.23 o
   2   3   2       37.89       31.00      0.89 o
   3   3   2     1742.90     1656.17     16.92 o
   4   3   2       20.65        4.53      0.85 o
   5   3   2      782.63      850.30     10.38 o
   6   3   2       92.28       71.58      1.90 o
   7   3   2      383.15      369.96      5.24 o
   8   3   2      509.08      489.65      7.55 o
   9   3   2       49.38       47.36      2.98 o
  10   3   2        0.41       -1.49      2.48 o
  11   3   2       10.85        5.96      2.53 o
  12   3   2        1.38       -2.77      2.77 o
 -12   4   2        9.84       12.26      5.30 o
 -11   4   2        4.13        2.09      2.82 o
 -10   4   2       17.79       18.74      2.61 o
  -9   4   2       28.20       28.07      2.53 o
  -8   4   2       16.72       12.31      2.02 o
  -7   4   2       68.84       85.97      3.81 o
  -6   4   2      407.92      406.06      5.27 o
  -5   4   2       47.69       39.98      1.05 o
  -4   4   2       53.63       59.16      1.18 o
  -3   4   2      122.49      120.69      1.83 o
  -2   4   2       29.47       18.46      0.91 o
  -1   4   2     2587.85     2653.25     30.83 o
   0   4   2      135.24      179.45      1.85 o
   1   4   2      965.03      931.10      9.46 o
   2   4   2       29.32       23.46      1.08 o
   3   4   2     2249.85     2281.41     23.23 o
   4   4   2       15.72       10.68      0.78 o
   5   4   2      241.66      235.15      3.66 o
   6   4   2       82.87       75.61      2.15 o
   7   4   2       11.56       12.36      1.47 o
   8   4   2        7.43        6.82      1.78 o
   9   4   2       58.75       46.79      2.76 o
  10   4   2       24.03       23.14      2.81 o
  11   4   2        0.01       -2.52      2.52 o
  12   4   2        0.35       -0.57      2.82 o
 -11   5   2        0.26        5.34      4.65 o
 -10   5   2        3.39       -3.64      3.64 o
  -9   5   2        5.69        3.72      1.58 o
  -8   5   2        0.60        2.32      2.32 o
  -7   5   2       27.69       39.47      2.80 o
  -6   5   2      359.46      355.86      6.99 o
  -5   5   2      322.29      308.79      6.17 o
  -4   5   2        5.34        5.41      0.82 o
  -3   5   2       32.83       34.76      1.19 o
  -2   5   2        6.30        4.26      0.59 o
  -1   5   2       47.43       39.59      0.91 o
   0   5   2      172.62      144.42      2.02 o
   1   5   2      459.40      417.37      4.36 o
   2   5   2      454.63      518.62      5.84 o
   3   5   2      788.96      730.75      8.17 o
   4   5   2       10.90       16.10      0.94 o
   5   5   2     1844.95     1882.17     19.41 o
   6   5   2     1512.03     1483.06     19.30 o
   7   5   2       14.31       13.85      1.74 o
   8   5   2        3.96        1.15      2.17 o
   9   5   2       33.19       28.52      2.61 o
  10   5   2        9.57        7.11      2.78 o
  11   5   2        2.64        1.66      2.83 o
  12   5   2        4.67        2.38      3.06 o
 -11   6   2        0.58       -3.90      3.90 o
 -10   6   2        5.11        2.65      3.78 o
  -9   6   2        4.12        2.70      3.08 o
  -8   6   2        2.90        1.44      2.82 o
  -7   6   2        0.31        2.38      2.53 o
  -6   6   2        1.70        1.99      1.70 o
  -5   6   2       12.13       22.83      1.70 o
  -4   6   2      304.96      310.64      5.11 o
  -3   6   2      180.79      172.39      2.43 o
  -2   6   2        3.02        3.85      1.26 o
  -1   6   2        1.82        3.32      0.65 o
   0   6   2      487.63      465.27      5.69 o
   1   6   2      477.30      436.85      5.44 o
   2   6   2        6.19        7.83      0.72 o
   3   6   2       35.27       30.92      1.00 o
   4   6   2      218.88      210.31      2.80 o
   5   6   2      155.17      160.44      2.86 o
   6   6   2       76.24       72.93      2.27 o
   7   6   2       39.32       37.83      2.28 o
   8   6   2       37.55       39.87      2.34 o
   9   6   2        1.25        3.32      2.50 o
  10   6   2        0.31       -1.77      2.74 o
  11   6   2        6.00        4.03      3.20 o
  12   6   2       11.46        8.35      6.46 o
 -10   7   2        0.10       -3.81      3.81 o
  -9   7   2        9.11       11.33      2.82 o
  -8   7   2       10.88        9.00      2.96 o
  -7   7   2        4.82        2.16      2.44 o
  -6   7   2        7.60        9.23      1.85 o
  -5   7   2       10.14       17.71      1.61 o
  -4   7   2      132.68      137.53      3.80 o
  -3   7   2       55.07       44.06      1.97 o
  -2   7   2       51.22       60.53      4.38 o
  -1   7   2       12.14       14.72      0.95 o
   0   7   2      158.77      162.38      2.39 o
   1   7   2       26.69       32.80      1.08 o
   2   7   2      143.99      136.15      2.23 o
   3   7   2      296.03      294.66      3.76 o
   4   7   2       94.56       82.23      2.39 o
   5   7   2       33.79       24.52      1.56 o
   6   7   2       84.06       78.88      2.36 o
   7   7   2      131.74      143.10      3.58 o
   8   7   2       57.45       60.43      3.16 o
   9   7   2        6.21        6.44      3.14 o
  10   7   2       18.35       19.07      3.54 o
  11   7   2        0.51        3.95      4.10 o
  -9   8   2        3.17        4.31      2.89 o
  -8   8   2        0.08        1.41      2.95 o
  -7   8   2        6.42        9.36      2.67 o
  -6   8   2       12.31       10.78      1.95 o
  -5   8   2        1.49        0.25      1.56 o
  -4   8   2        5.47        5.38      1.27 o
  -3   8   2       10.35       13.50      1.32 o
  -2   8   2       67.13       73.50      4.80 o
  -1   8   2       22.04       17.61      1.06 o
   0   8   2      127.41      114.83      2.58 o
   1   8   2        3.05        2.52      1.33 o
   2   8   2        9.16        6.26      1.44 o
   3   8   2      124.53      118.59      3.24 o
   4   8   2       12.31       16.08      1.65 o
   5   8   2       58.15       69.44      2.60 o
   6   8   2       14.88       16.70      2.20 o
   7   8   2       10.75       15.50      2.48 o
   8   8   2        6.57        3.30      2.53 o
   9   8   2        0.32       -2.99      3.82 o
  10   8   2        8.02       17.12      4.56 o
  11   8   2        0.76        0.17      4.85 o
  -8   9   2       10.81       11.39      3.43 o
  -7   9   2        3.62        3.58      2.84 o
  -6   9   2        9.37       13.54      2.44 o
  -5   9   2       15.86       10.00      1.71 o
  -4   9   2        3.85        1.13      1.33 o
  -3   9   2        1.09        0.63      2.67 o
  -2   9   2       20.06       15.98      1.52 o
  -1   9   2       15.50       14.58      1.29 o
   0   9   2       75.12       88.73      2.41 o
   1   9   2      225.53      216.19      5.18 o
   2   9   2        2.20        1.33      1.58 o
   3   9   2       58.33       58.26      2.77 o
   4   9   2       39.36       33.81      1.86 o
   5   9   2      183.91      184.38      6.49 o
   6   9   2        7.64       11.11      2.23 o
   7   9   2        8.06        9.03      2.55 o
   8   9   2        0.24       -1.47      2.71 o
   9   9   2       15.49       16.25      3.56 o
  10   9   2        4.89        2.36      3.78 o
  -7  10   2        0.47        0.34      4.31 o
  -6  10   2        8.01        9.09      3.68 o
  -5  10   2        6.35        5.92      2.24 o
  -4  10   2        7.37        8.95      1.81 o
  -3  10   2       68.67       65.73      2.08 o
  -2  10   2       17.77       14.80      1.31 o
  -1  10   2        5.15        4.94      1.53 o
   0  10   2      169.79      164.30      3.60 o
   1  10   2      121.84      113.60      3.11 o
   2  10   2        4.48        4.68      2.21 o
   3  10   2       56.61       53.79      3.01 o
   4  10   2        0.22        0.96      4.21 o
   5  10   2        6.01        6.26      2.32 o
   6  10   2        7.49        8.63      2.35 o
   7  10   2       14.87       12.14      2.74 o
   8  10   2        2.00        1.83      3.62 o
   9  10   2        4.11        2.43      3.62 o
  -6  11   2        0.73        5.09      4.00 o
  -5  11   2        1.80        4.90      3.30 o
  -4  11   2        3.50        5.12      2.01 o
  -3  11   2        0.54        0.46      1.80 o
  -2  11   2        0.91        1.87      1.81 o
  -1  11   2        0.03        1.38      1.53 o
   0  11   2        1.87        0.92      1.72 o
   1  11   2       43.90       42.90      2.65 o
   2  11   2      119.37      122.87      4.13 o
   3  11   2       13.76       15.16      2.88 o
   4  11   2        3.96        4.24      2.92 o
   5  11   2        1.16       -3.11      3.11 o
   6  11   2        0.11       -3.02      3.33 o
   7  11   2        6.84        2.91      2.56 o
   8  11   2        0.48        1.68      2.98 o
  -4  12   2        0.46       -1.11      2.17 o
  -3  12   2        4.18        4.21      2.06 o
  -2  12   2       12.60       12.93      2.56 o
  -1  12   2        2.99       -1.42      2.19 o
   0  12   2        1.08        6.17      3.20 o
   1  12   2        1.24       -2.28      2.43 o
   2  12   2       15.25       12.74      2.87 o
   3  12   2       15.56       10.71      3.46 o
   4  12   2        8.80        8.20      3.26 o
   5  12   2        5.41        7.27      3.45 o
   6  12   2        4.10        8.64      3.88 o
  -2  13   2        0.10        2.43      3.14 o
  -1  13   2        0.50        0.06      4.29 o
   0  13   2        1.26        2.64      3.64 o
   1  13   2        3.42        4.66      4.77 o
   2  13   2        3.91        3.11      3.06 o
   3  13   2        0.87       -1.99      3.70 o
   4  13   2        0.31        7.38      3.57 o
  -5 -12   3       50.54       53.63      4.18 o
  -4 -12   3       21.22       20.33      5.18 o
  -3 -12   3        0.23       -0.48      3.09 o
  -2 -12   3        2.21        5.40      2.86 o
  -1 -12   3        0.42        5.51      3.53 o
   0 -12   3       17.07       19.90      4.16 o
   1 -12   3        1.62       -2.91      4.52 o
   2 -12   3        0.93        9.16      7.68 o
   3 -12   3        1.79       -0.97      7.92 o
  -7 -11   3        9.32        6.10      3.98 o
  -6 -11   3       20.01       26.46      5.15 o
  -5 -11   3       49.70       52.36      3.89 o
  -4 -11   3        0.00        2.46      3.06 o
  -3 -11   3        0.52        2.45      2.74 o
  -2 -11   3       20.21       22.23      3.17 o
  -1 -11   3       25.76       33.89      2.59 o
   0 -11   3        0.08       -0.63      1.67 o
   1 -11   3       12.91        9.68      2.03 o
   2 -11   3       35.25       42.19      7.49 o
   3 -11   3       52.59       62.50      7.59 o
   5 -11   3        0.12       -1.20      2.00 o
  -8 -10   3        8.11        8.84      3.03 o
  -7 -10   3       18.09       20.30      2.81 o
  -6 -10   3        4.53        8.44      2.15 o
  -5 -10   3        0.36       -0.74      2.91 o
  -4 -10   3       24.13       25.92      2.97 o
  -3 -10   3       82.02       94.29      3.87 o
  -2 -10   3       72.33       60.20      2.88 o
  -1 -10   3        0.63       -0.95      1.79 o
   0 -10   3       25.48       27.50      2.11 o
   1 -10   3       11.13        8.43      1.38 o
   2 -10   3        6.47       10.66      6.08 o
   3 -10   3       26.39       24.16      6.66 o
   5 -10   3        0.44       -1.35      1.99 o
   6 -10   3        0.77       -1.02      3.39 o
   7 -10   3        0.71       -3.00      4.02 o
  -9  -9   3        1.34       -2.69      4.23 o
  -8  -9   3       50.77       52.40      3.36 o
  -7  -9   3       33.31       35.88      2.84 o
  -6  -9   3        1.14        1.83      2.28 o
  -5  -9   3       27.58       25.06      2.13 o
  -4  -9   3        1.13        2.40      2.58 o
  -3  -9   3       74.89       79.15      3.24 o
  -2  -9   3        2.66       -1.19      1.69 o
  -1  -9   3       85.71       90.82      2.83 o
   0  -9   3        6.21        4.28      1.36 o
   1  -9   3       16.73       14.28      1.58 o
   2  -9   3       56.05       54.88      3.90 o
   3  -9   3       54.99       62.47      6.57 o
   5  -9   3       47.05       45.36      2.48 o
   6  -9   3        5.33        3.49      2.33 o
   7  -9   3        0.01        3.66      3.90 o
   8  -9   3        0.66        0.92      4.58 o
 -10  -8   3        8.15        5.15      4.10 o
  -9  -8   3        0.05        4.71      3.34 o
  -8  -8   3       11.88        9.51      2.77 o
  -7  -8   3        4.18        0.92      2.39 o
  -6  -8   3      114.37      116.90      4.59 o
  -5  -8   3      253.35      242.07      4.84 o
  -4  -8   3       25.85       20.54      1.77 o
  -3  -8   3       76.18       76.39      2.87 o
  -2  -8   3       10.89       10.46      1.59 o
  -1  -8   3      139.39      143.01      3.16 o
   0  -8   3       94.45       90.71      3.35 o
   1  -8   3        1.21        2.22      2.36 o
   2  -8   3        0.52        0.34      1.53 o
   3  -8   3       20.68       17.50      1.75 o
   4  -8   3      109.85       97.77      3.04 o
   5  -8   3        0.30       -0.67      1.41 o
   6  -8   3       20.29       24.35      1.94 o
   7  -8   3        5.60        5.12      2.52 o
   8  -8   3       10.32        6.53      3.89 o
   9  -8   3        9.93       11.54      3.57 o
 -11  -7   3        6.98        9.34      3.76 o
 -10  -7   3        6.71        8.38      3.53 o
  -9  -7   3       13.11       13.53      3.18 o
  -8  -7   3       22.72       17.47      2.70 o
  -7  -7   3       38.93       35.19      2.60 o
  -6  -7   3      104.07      113.97      4.06 o
  -5  -7   3      230.31      223.04      4.53 o
  -4  -7   3        1.93        0.19      1.54 o
  -3  -7   3      647.02      623.18      7.27 o
  -2  -7   3      121.99      113.89      2.81 o
  -1  -7   3        7.06       10.54      1.26 o
   0  -7   3       13.74       14.82      1.09 o
   1  -7   3      173.75      182.43      4.70 o
   2  -7   3      230.34      228.01      5.51 o
   3  -7   3       20.85       16.36      2.06 o
   4  -7   3        8.32        6.05      1.16 o
   5  -7   3       60.82       52.66      2.12 o
   6  -7   3       43.54       48.16      3.08 o
   7  -7   3        9.13       14.37      2.62 o
   8  -7   3        4.09        3.26      2.82 o
   9  -7   3        2.84        6.73      3.44 o
  10  -7   3        1.56       -3.70      3.70 o
 -11  -6   3        5.68        6.44      3.97 o
 -10  -6   3        1.17        1.04      3.23 o
  -9  -6   3        0.27       -0.32      2.45 o
  -8  -6   3       72.83       79.22      2.57 o
  -7  -6   3       82.02       76.99      2.38 o
  -6  -6   3        2.30        2.77      1.51 o
  -5  -6   3      244.04      244.45      3.76 o
  -4  -6   3      159.28      152.24      2.21 o
  -3  -6   3      700.92      712.26      7.13 o
  -2  -6   3       19.13       14.93      0.70 o
  -1  -6   3        5.17        5.45      0.82 o
   0  -6   3       13.03       19.06      0.80 o
   1  -6   3      516.56      542.56      7.85 o
   2  -6   3      707.94      698.71     12.29 o
   3  -6   3       12.45       12.53      1.13 o
   4  -6   3       48.79       48.55      1.84 o
   5  -6   3       10.94       15.67      1.75 o
   6  -6   3        0.37       -1.28      1.65 o
   7  -6   3       39.76       38.67      2.78 o
   8  -6   3       51.07       55.07      5.57 o
   9  -6   3       17.26       21.76      3.71 o
  10  -6   3        3.76        2.63      3.67 o
 -12  -5   3        6.91        9.88      3.52 o
 -11  -5   3        9.31        9.17      3.04 o
 -10  -5   3        4.02       -0.07      2.94 o
  -9  -5   3       16.09       18.29      2.62 o
  -8  -5   3        3.40        2.91      2.05 o
  -7  -5   3       31.96       42.96      2.14 o
  -6  -5   3       41.94       45.40      1.73 o
  -5  -5   3       58.15       61.35      1.54 o
  -4  -5   3       72.45       76.07      1.54 o
  -3  -5   3      659.99      643.31      6.89 o
  -2  -5   3        5.27       11.03      1.80 o
  -1  -5   3     2334.66     2380.74     25.60 o
   0  -5   3      634.46      631.38      7.55 o
   1  -5   3     1100.43     1187.43     16.59 o
   2  -5   3       63.14       66.06      1.56 o
   3  -5   3      870.06      864.60     11.33 o
   4  -5   3      425.61      423.56      8.32 o
   5  -5   3        7.98       11.13      1.46 o
   6  -5   3       10.64       15.40      1.75 o
   7  -5   3        0.73       -2.26      2.26 o
   8  -5   3        3.78        5.88      2.87 o
   9  -5   3        5.94        8.51      3.29 o
  10  -5   3        0.04       -0.38      3.52 o
  11  -5   3        0.18       -1.00      3.91 o
 -12  -4   3        4.12        2.17      3.40 o
 -11  -4   3        0.34       -2.44      3.08 o
 -10  -4   3        4.12        6.68      2.76 o
  -9  -4   3       12.84       11.98      2.48 o
  -8  -4   3       56.42       55.57      2.33 o
  -7  -4   3        0.35        1.13      1.70 o
  -6  -4   3     1216.31     1162.03     15.33 o
  -5  -4   3      702.61      701.78      8.61 o
  -4  -4   3       50.03       40.60      1.03 o
  -3  -4   3      818.21      836.61     13.52 o
  -2  -4   3      247.97      233.63      2.89 o
  -1  -4   3     5440.18     5809.96     55.06 o
   0  -4   3      217.11      196.94      2.59 o
   1  -4   3      930.72     1026.37     12.05 o
   2  -4   3       93.36       88.47      1.40 o
   3  -4   3      279.74      280.13      3.88 o
   4  -4   3       27.35       21.97      0.98 o
   5  -4   3      128.34      115.98      3.24 o
   6  -4   3      102.95       97.36      3.07 o
   7  -4   3       88.15       96.97      2.70 o
   8  -4   3        0.23       -0.96      1.57 o
   9  -4   3       18.37        9.98      2.07 o
  10  -4   3       22.95       23.17      2.27 o
  11  -4   3        8.46        5.25      4.13 o
 -12  -3   3        6.86        6.51      3.24 o
 -11  -3   3       29.56       36.11      3.33 o
 -10  -3   3       41.57       47.46      3.28 o
  -9  -3   3        0.42       -2.58      3.61 o
  -8  -3   3      184.49      184.66      4.32 o
  -7  -3   3        9.46        9.64      1.48 o
  -6  -3   3      251.45      243.09      3.75 o
  -5  -3   3      117.04      113.06      2.47 o
  -4  -3   3        6.63        4.67      0.73 o
  -3  -3   3      115.84      115.14      1.58 o
  -2  -3   3      137.77      170.18      1.94 o
  -1  -3   3      588.68      562.14      6.23 o
   0  -3   3       77.02       88.05      1.15 o
   1  -3   3     2621.74     2760.98     26.00 o
   2  -3   3     2809.18     2962.05     37.80 o
   3  -3   3      205.22      229.73      2.54 o
   4  -3   3     1194.11     1280.94     12.59 o
   5  -3   3       59.70       52.23      1.31 o
   6  -3   3     1135.17     1109.31     18.12 o
   7  -3   3       54.26       51.25      2.19 o
   8  -3   3        7.79        5.05      1.98 o
   9  -3   3        3.45        3.46      2.21 o
  10  -3   3        1.34       -1.51      2.50 o
  11  -3   3        0.01       -0.77      2.76 o
  12  -3   3        1.43        0.54      5.21 o
 -12  -2   3        0.31        3.86      3.93 o
 -11  -2   3        1.74        1.12      3.16 o
 -10  -2   3        0.95        2.46      2.90 o
  -9  -2   3      119.92      128.88      3.96 o
  -8  -2   3       70.72       71.00      2.34 o
  -7  -2   3       24.08       19.98      1.50 o
  -6  -2   3      107.28      102.39      2.26 o
  -5  -2   3       85.75       83.41      1.86 o
  -4  -2   3     1539.25     1610.02     17.77 o
  -3  -2   3     5220.03     5388.55     57.71 o
  -2  -2   3     1532.30     1816.94     16.44 o
  -1  -2   3       19.67       17.69      0.84 o
   0  -2   3       33.82       48.69      0.71 o
   1  -2   3      462.55      443.41      5.39 o
   2  -2   3        6.12        6.11      0.38 o
   3  -2   3     1620.15     1819.73     19.59 o
   4  -2   3     7784.67     8171.06     87.29 o
   5  -2   3      166.04      195.10      2.86 o
   6  -2   3      634.05      606.41      9.98 o
   7  -2   3        6.08        4.86      1.14 o
   8  -2   3       36.86       39.51      2.56 o
   9  -2   3       21.01       27.52      3.42 o
  10  -2   3        0.71       -1.97      2.63 o
  11  -2   3        6.41        1.39      3.43 o
  12  -2   3       14.06       15.40      3.99 o
 -12  -1   3       10.57       11.94      7.77 o
 -11  -1   3        0.02       -0.88      3.06 o
 -10  -1   3        1.82        3.11      2.53 o
  -9  -1   3      119.64      129.26      3.75 o
  -8  -1   3       96.87       98.78      2.86 o
  -7  -1   3       18.60       11.81      1.36 o
  -6  -1   3      219.06      234.68      3.54 o
  -5  -1   3      386.96      408.24      5.32 o
  -4  -1   3      520.62      481.52      5.63 o
  -3  -1   3     2384.90     2497.69     23.83 o
  -2  -1   3       12.99       11.44      0.56 o
  -1  -1   3     3937.71     3818.49     35.90 o
   0  -1   3     2451.39     2605.89     24.78 o
   1  -1   3      918.66      974.32      8.85 o
   2  -1   3     1059.44     1170.30     11.95 o
   3  -1   3     1909.27     2061.87     20.95 o
   4  -1   3     5864.84     6266.29     66.94 o
   5  -1   3       93.90      125.49      2.04 o
   6  -1   3      161.41      160.59      2.49 o
   7  -1   3        1.40        1.41      1.27 o
   8  -1   3      135.85      133.46      2.77 o
   9  -1   3       16.38       19.83      1.88 o
  10  -1   3       19.40       18.07      3.49 o
  11  -1   3       37.04       45.17      4.57 o
  12  -1   3        5.84        7.91      3.76 o
 -12   0   3        0.07       -3.01      4.25 o
 -11   0   3       29.09       40.84     10.04 o
 -10   0   3       47.70       48.62      2.90 o
  -9   0   3       13.17        5.70      1.93 o
  -8   0   3        9.56        9.50      1.67 o
  -7   0   3       12.83       14.63      1.86 o
  -6   0   3      384.52      390.76      5.22 o
  -5   0   3     1249.10     1247.49     13.93 o
  -4   0   3      254.04      290.16      3.36 o
  -3   0   3      478.21      478.38      5.12 o
  -2   0   3     1305.44     1332.33     12.22 o
  -1   0   3     6034.81     6070.93     54.96 o
   0   0   3      446.22      465.93      4.37 o
   1   0   3     5428.96     5660.02     50.77 o
   2   0   3      856.00      834.14      8.52 o
   3   0   3     1466.67     1566.36     15.99 o
   4   0   3      305.66      375.02      4.17 o
   5   0   3      137.49      129.99      1.97 o
   6   0   3      242.04      218.64      3.02 o
   7   0   3       20.42       21.17      1.84 o
   8   0   3        1.25        1.69      1.51 o
   9   0   3        0.29        0.13      1.58 o
  10   0   3       38.43       49.17      3.09 o
  11   0   3       38.54       43.56      5.89 o
  12   0   3        3.00        0.53      7.02 o
 -12   1   3        0.07       -1.58      4.15 o
 -11   1   3        1.06        0.98      3.71 o
 -10   1   3       64.67       60.22      3.48 o
  -9   1   3       96.02       76.18      2.64 o
  -8   1   3        0.61        0.61      1.63 o
  -7   1   3       23.63       26.60      1.41 o
  -6   1   3      627.97      678.04      8.03 o
  -5   1   3        1.58        4.64      1.03 o
  -4   1   3     3333.90     3619.69     36.68 o
  -3   1   3     1577.88     1650.47     16.85 o
  -2   1   3      126.88      131.18      1.73 o
  -1   1   3      735.78      709.13      6.51 o
   0   1   3       19.68       29.85      0.80 o
   1   1   3    10815.53    10445.42     94.87 o
   2   1   3      763.67      697.75      6.51 o
   3   1   3     1240.02     1396.87     14.34 o
   4   1   3      291.93      294.13      3.63 o
   5   1   3      210.81      207.84      3.27 o
   6   1   3     1008.13      984.73     12.98 o
   7   1   3      156.95      164.03      2.97 o
   8   1   3       25.78       24.66      1.77 o
   9   1   3       56.29       57.48      2.40 o
  10   1   3        2.33       -0.58      1.90 o
  11   1   3        1.23        0.26      2.63 o
  12   1   3        5.11        6.00      4.35 o
 -12   2   3        0.11        1.58      4.13 o
 -11   2   3        4.40        4.04      3.20 o
 -10   2   3        9.74        8.95      2.74 o
  -9   2   3       45.82       59.68      3.26 o
  -8   2   3      292.93      304.18      4.60 o
  -7   2   3      188.08      164.06      2.93 o
  -6   2   3       10.62       17.27      1.08 o
  -5   2   3        7.95        9.19      0.98 o
  -4   2   3       72.78       64.47      1.62 o
  -3   2   3      758.31      693.93      7.25 o
  -2   2   3      225.88      242.16      2.52 o
  -1   2   3     1990.23     2041.27     19.45 o
   0   2   3      276.85      320.59      3.08 o
   1   2   3     1183.17     1185.83     12.00 o
   2   2   3     1242.58     1339.87     13.70 o
   3   2   3       84.42       65.58      1.20 o
   4   2   3     1314.32     1251.24     14.88 o
   5   2   3        9.16       10.98      1.02 o
   6   2   3       92.01       81.97      2.07 o
   7   2   3       20.31       19.10      1.45 o
   8   2   3      441.83      412.71      6.32 o
   9   2   3       21.46       22.25      2.10 o
  10   2   3        1.46       -2.31      2.35 o
  11   2   3        1.38        0.80      2.42 o
  12   2   3        3.47        1.83      2.96 o
 -12   3   3        0.24       -1.30      3.89 o
 -11   3   3        6.41        4.57      3.01 o
 -10   3   3       20.76       24.18      2.91 o
  -9   3   3       18.39       28.85      2.61 o
  -8   3   3      160.71      165.70      3.97 o
  -7   3   3       67.71       54.58      2.03 o
  -6   3   3        7.32       10.86      1.23 o
  -5   3   3      405.89      385.51      4.99 o
  -4   3   3      159.55      166.32      2.85 o
  -3   3   3       19.92       11.14      0.59 o
  -2   3   3     3526.86     3840.38     35.96 o
  -1   3   3     3651.93     3742.30     37.26 o
   0   3   3      412.05      474.61      4.99 o
   1   3   3      344.06      319.34      3.49 o
   2   3   3       33.02       49.80      1.04 o
   3   3   3     3720.31     3940.50     42.30 o
   4   3   3     1997.43     2054.46     22.58 o
   5   3   3       19.87       26.86      2.30 o
   6   3   3      979.82      940.22     11.57 o
   7   3   3        6.90        7.21      1.43 o
   8   3   3       53.93       50.98      2.11 o
   9   3   3       25.15       21.20      2.34 o
  10   3   3       57.50       62.07      3.12 o
  11   3   3       25.29       36.53      3.13 o
  12   3   3        0.29       -1.52      3.08 o
 -11   4   3        3.02        4.88      2.94 o
 -10   4   3        0.45       -2.26      2.56 o
  -9   4   3        2.08        1.35      2.13 o
  -8   4   3        5.14        6.71      2.25 o
  -7   4   3      102.12      123.57      3.52 o
  -6   4   3      161.96      179.73      2.89 o
  -5   4   3      193.33      174.69      3.17 o
  -4   4   3       15.98       15.71      0.83 o
  -3   4   3      216.12      202.01      2.07 o
  -2   4   3      195.41      202.55      2.39 o
  -1   4   3      542.76      443.86      4.60 o
   0   4   3      421.84      478.07      4.99 o
   1   4   3      500.42      473.15      5.34 o
   2   4   3      127.94      186.47      2.27 o
   3   4   3      951.70     1008.81     10.49 o
   4   4   3      281.99      301.28      3.57 o
   5   4   3      507.14      504.67     10.29 o
   6   4   3      779.25      750.59      9.59 o
   7   4   3      132.27      131.07      2.88 o
   8   4   3       42.91       43.11      2.42 o
   9   4   3       10.43        6.74      2.44 o
  10   4   3       74.68       83.78      4.78 o
  11   4   3        8.49        8.80      5.00 o
  12   4   3        5.31        8.44      2.96 o
 -11   5   3        4.67        5.58      4.40 o
 -10   5   3        0.68        0.55      2.12 o
  -9   5   3        0.72        3.87      2.09 o
  -8   5   3        1.26        3.03      1.74 o
  -7   5   3        4.66        2.30      1.81 o
  -6   5   3        1.23        0.22      0.93 o
  -5   5   3       58.82       62.10      1.97 o
  -4   5   3      273.95      303.55      6.81 o
  -3   5   3       69.69       58.15      1.54 o
  -2   5   3       84.51      106.68      1.76 o
  -1   5   3      159.77      142.89      2.09 o
   0   5   3      632.81      737.01      7.09 o
   1   5   3     2499.36     2544.32     27.45 o
   2   5   3      628.09      605.06      6.84 o
   3   5   3      608.56      625.40      7.10 o
   4   5   3      132.72      121.70      2.09 o
   5   5   3      817.88      861.93     11.94 o
   6   5   3       12.38       13.73      1.56 o
   7   5   3      119.86      130.77      3.22 o
   8   5   3      196.04      193.51      4.20 o
   9   5   3       11.24       13.85      2.41 o
  10   5   3       10.68       10.75      2.85 o
  11   5   3        0.05       -2.93      2.93 o
  12   5   3        2.02       -0.39      3.03 o
 -11   6   3        1.03       -4.08      4.08 o
 -10   6   3        7.68        9.40      3.88 o
  -9   6   3        2.32        6.19      2.81 o
  -8   6   3        6.47        4.04      2.91 o
  -7   6   3       35.94       29.51      2.92 o
  -6   6   3        3.04       -0.32      1.77 o
  -5   6   3       38.55       44.08      1.98 o
  -4   6   3      206.31      206.67      3.77 o
  -3   6   3       94.48       84.26      1.70 o
  -2   6   3        3.11        3.39      0.72 o
  -1   6   3      343.15      352.81      4.46 o
   0   6   3      103.35      105.23      1.93 o
   1   6   3      783.90      797.35      8.21 o
   2   6   3      119.64      132.15      1.88 o
   3   6   3     1376.40     1360.47     14.96 o
   4   6   3      255.16      254.97      3.42 o
   5   6   3       70.97       68.01      2.13 o
   6   6   3        2.70        1.63      1.59 o
   7   6   3      288.78      286.98      4.94 o
   8   6   3      241.74      243.11      4.75 o
   9   6   3        0.46       -1.06      2.38 o
  10   6   3       13.07       15.29      3.11 o
  11   6   3        0.62        7.32      3.25 o
  12   6   3        3.08       -0.77      3.43 o
 -10   7   3        7.72        4.62      4.28 o
  -9   7   3        0.25       -1.81      2.87 o
  -8   7   3       28.92       30.55      4.62 o
  -7   7   3        8.26       12.59      2.72 o
  -6   7   3        3.17        7.55      5.31 o
  -5   7   3       15.09       10.75      1.70 o
  -4   7   3        0.42        0.91      1.29 o
  -3   7   3       22.39       21.54      1.76 o
  -2   7   3      263.18      271.26      4.53 o
  -1   7   3      563.72      548.31      6.74 o
   0   7   3       13.65       16.54      1.20 o
   1   7   3      631.33      652.03      8.86 o
   2   7   3      145.76      143.11      2.43 o
   3   7   3      856.20      823.12      8.66 o
   4   7   3       62.72       62.95      1.75 o
   5   7   3      378.15      372.46      5.18 o
   6   7   3      382.14      396.45      6.11 o
   7   7   3       72.79       60.22      2.38 o
   8   7   3       87.14       84.36      2.90 o
   9   7   3        2.74       -2.67      3.01 o
  10   7   3       27.56       28.75      5.03 o
  11   7   3        1.26       -3.49      3.88 o
  -9   8   3        2.00        1.96      3.00 o
  -8   8   3        2.02        2.47      3.17 o
  -7   8   3       26.90       31.28      3.13 o
  -6   8   3       44.73       48.77      5.17 o
  -5   8   3       44.27       42.75      2.13 o
  -4   8   3       13.92       10.52      1.49 o
  -3   8   3       18.66       22.18      1.42 o
  -2   8   3      133.58      128.86      2.77 o
  -1   8   3      105.34       91.95      2.36 o
   0   8   3      316.06      313.08      5.29 o
   1   8   3      728.07      715.44     11.04 o
   2   8   3       64.85       59.85      2.26 o
   3   8   3        2.27        3.38      1.07 o
   4   8   3        3.69        1.78      1.69 o
   5   8   3      124.97      124.37      3.49 o
   6   8   3      146.96      157.32      4.19 o
   7   8   3        1.20       -0.50      2.32 o
   8   8   3       20.38       17.84      3.06 o
   9   8   3        2.81       -2.65      4.82 o
  10   8   3       17.32       12.84      4.59 o
  11   8   3        1.23        3.02      4.85 o
  -8   9   3        7.97       -0.34      5.28 o
  -7   9   3        1.70        3.74      2.98 o
  -6   9   3        1.69        0.27      3.93 o
  -5   9   3        8.50       13.57      2.06 o
  -4   9   3        1.03        0.77      1.53 o
  -3   9   3       14.19       15.34      1.96 o
  -2   9   3        6.07        6.59      1.36 o
  -1   9   3       77.17       80.23      2.40 o
   0   9   3      249.07      239.29      4.45 o
   1   9   3      148.75      139.69      3.38 o
   2   9   3       47.80       42.11      2.77 o
   3   9   3       23.14       28.82      2.47 o
   4   9   3       46.06       52.24      2.19 o
   5   9   3        6.89        5.96      2.01 o
   6   9   3       38.57       41.69      2.66 o
   7   9   3       16.68       11.94      2.57 o
   8   9   3       55.06       60.68      3.38 o
   9   9   3        0.44       -1.00      3.29 o
  10   9   3       10.28        5.16      3.95 o
  -7  10   3        1.63       -0.87      3.01 o
  -6  10   3        2.33        1.16      2.59 o
  -5  10   3        5.59        7.16      2.37 o
  -4  10   3        7.68        8.23      1.70 o
  -3  10   3        1.55        1.21      1.52 o
  -2  10   3       27.02       31.06      1.73 o
  -1  10   3       11.48       13.16      1.60 o
   0  10   3       13.79       16.18      1.74 o
   1  10   3        9.08        9.12      1.82 o
   2  10   3        1.28       -0.45      2.58 o
   3  10   3      161.67      166.57      4.83 o
   4  10   3       91.92       97.53      4.57 o
   5  10   3       27.29       32.96      2.28 o
   6  10   3       21.42       22.71      2.68 o
   7  10   3       44.99       46.64      3.56 o
   8  10   3       37.92       41.80      3.95 o
   9  10   3        1.76       -3.41      3.41 o
  -6  11   3        1.38        3.20      4.14 o
  -5  11   3        0.05       -3.56      3.56 o
  -4  11   3        0.13        2.15      3.93 o
  -3  11   3        5.54        6.74      2.09 o
  -2  11   3       21.18       25.35      1.98 o
  -1  11   3       17.63       17.38      1.83 o
   0  11   3        1.89        2.75      2.17 o
   1  11   3        9.11       12.76      2.86 o
   2  11   3        0.07        1.38      2.48 o
   3  11   3       66.41       68.29      5.61 o
   4  11   3       21.63       25.05      4.30 o
   5  11   3       17.75       15.72      3.32 o
   6  11   3        3.90        6.95      2.18 o
   7  11   3        1.50       -0.06      2.69 o
   8  11   3        2.68        1.78      2.95 o
  -4  12   3        0.11       -3.55      5.54 o
  -3  12   3        6.37        4.80      5.10 o
  -2  12   3        2.04        3.57      3.05 o
  -1  12   3        0.10        2.56      4.92 o
   0  12   3        7.78        7.51      2.44 o
   1  12   3       30.32       30.58      2.90 o
   2  12   3        7.80        7.36      2.92 o
   3  12   3        0.31        0.24      4.99 o
   4  12   3        4.46       -0.14      3.23 o
   5  12   3        2.46        5.41      3.54 o
   6  12   3        0.24       -1.19      3.82 o
  -2  13   3        2.29        1.04      3.36 o
  -1  13   3        5.55        7.46      3.99 o
   0  13   3        9.42        5.63      3.81 o
   1  13   3        0.90        3.14      2.97 o
   2  13   3        2.67        2.61      3.17 o
   3  13   3        0.56        1.36      3.35 o
   4  13   3        1.48       -2.14      3.58 o
  -4 -12   4       27.37       21.58      3.65 o
  -3 -12   4       18.29       21.87      3.35 o
  -2 -12   4        0.32        2.20      2.92 o
  -1 -12   4        1.37       -1.69      3.81 o
   0 -12   4        0.69        1.38      3.61 o
   1 -12   4        3.50        5.80      4.54 o
   2 -12   4        6.12        2.10      3.21 o
  -6 -11   4       15.40       14.32      3.83 o
  -5 -11   4        9.93        7.74      3.77 o
  -4 -11   4        3.04       -1.73      3.06 o
  -3 -11   4       48.59       56.37      3.41 o
  -2 -11   4       11.41        8.38      2.70 o
  -1 -11   4        5.85        7.47      2.46 o
   0 -11   4        1.22        1.59      2.31 o
   1 -11   4        3.70        0.78      2.17 o
   2 -11   4        2.81        3.13      2.02 o
   3 -11   4        1.25        1.93      1.97 o
   4 -11   4        0.04       -0.97      3.08 o
   5 -11   4        5.08        1.41      3.51 o
  -8 -10   4        5.40        3.82      2.99 o
  -7 -10   4        6.32        6.50      2.64 o
  -6 -10   4       13.88       18.08      2.86 o
  -5 -10   4        3.42        1.45      3.34 o
  -4 -10   4        0.14       -0.57      2.80 o
  -3 -10   4       17.84       26.65      2.85 o
  -2 -10   4       39.05       47.13      5.82 o
  -1 -10   4        5.31        6.58      2.74 o
   0 -10   4        3.60        6.89      1.70 o
   1 -10   4        0.68        0.71      1.55 o
   2 -10   4        0.17        2.17      1.75 o
   3 -10   4       43.14       40.00      5.57 o
   4 -10   4      123.75      117.64      4.04 o
   5 -10   4       11.08       11.82      3.03 o
   6 -10   4        0.29       -0.58      3.76 o
  -9  -9   4       12.34        9.48      3.64 o
  -8  -9   4        1.46       -0.98      3.32 o
  -7  -9   4       17.22       18.31      2.77 o
  -6  -9   4        9.91       -0.04      2.32 o
  -5  -9   4      136.36      141.62      3.79 o
  -4  -9   4      116.62      100.69      4.21 o
  -3  -9   4       10.47       10.32      2.34 o
  -2  -9   4       11.21       10.34      2.36 o
  -1  -9   4       45.08       49.17      2.39 o
   0  -9   4        4.25        6.38      1.54 o
   1  -9   4       12.50       11.76      1.90 o
   2  -9   4       28.22       29.74      2.18 o
   3  -9   4        0.12        0.98      1.25 o
   4  -9   4       34.65       29.33      2.13 o
   5  -9   4        8.76        6.65      2.18 o
   6  -9   4        6.24       -3.32      3.47 o
   7  -9   4        0.14        0.85      4.14 o
   8  -9   4        1.88        1.65      4.80 o
 -10  -8   4       19.02       20.56      3.94 o
  -9  -8   4       62.27       53.13      7.49 o
  -8  -8   4        1.95        2.04      2.78 o
  -7  -8   4        8.78        8.08      2.62 o
  -6  -8   4       15.28       18.11      2.43 o
  -5  -8   4       72.67       87.14      3.01 o
  -4  -8   4        4.25        5.21      1.73 o
  -3  -8   4       18.77       18.67      2.26 o
  -2  -8   4       12.31       14.10      1.72 o
  -1  -8   4        3.98        5.60      1.50 o
   0  -8   4       52.53       59.37      2.04 o
   1  -8   4       15.49       18.66      1.97 o
   2  -8   4      138.53      132.99      4.78 o
   3  -8   4       54.06       53.10      1.93 o
   4  -8   4       43.10       40.39      3.87 o
   5  -8   4       25.53       22.57      1.82 o
   6  -8   4       33.18       41.53      3.19 o
   7  -8   4       15.28       14.80      2.80 o
   8  -8   4        0.25       -3.46      3.53 o
   9  -8   4        1.81       -0.20      3.51 o
 -10  -7   4        0.90        5.90      3.50 o
  -9  -7   4        4.80        7.96      3.14 o
  -8  -7   4       17.40       17.67      2.72 o
  -7  -7   4       25.93       35.19      2.70 o
  -6  -7   4        0.01        0.97      2.18 o
  -5  -7   4       55.67       59.23      3.55 o
  -4  -7   4       21.92       18.33      1.79 o
  -3  -7   4      170.96      171.65      2.80 o
  -2  -7   4      280.32      268.97      4.85 o
  -1  -7   4       32.37       35.12      2.14 o
   0  -7   4       86.26       88.01      2.32 o
   1  -7   4      327.30      321.72      5.29 o
   2  -7   4      272.85      250.28      4.25 o
   3  -7   4       46.23       45.82      1.75 o
   4  -7   4        1.32       -1.03      1.32 o
   5  -7   4       31.11       36.51      1.93 o
   6  -7   4        0.47        0.75      2.47 o
   7  -7   4        2.27        1.62      2.66 o
   8  -7   4        5.66        4.63      3.10 o
   9  -7   4       11.73       12.02      3.59 o
 -11  -6   4       23.19       25.41      4.21 o
 -10  -6   4        0.07       -2.74      2.83 o
  -9  -6   4        5.00       10.40      3.67 o
  -8  -6   4      138.93      122.77      3.59 o
  -7  -6   4      305.44      284.86      5.13 o
  -6  -6   4       12.67        8.95      1.58 o
  -5  -6   4      126.02      111.91      2.56 o
  -4  -6   4       28.65       27.64      1.42 o
  -3  -6   4       42.42       44.27      1.24 o
  -2  -6   4        1.65        1.13      0.78 o
  -1  -6   4      342.70      361.92      6.15 o
   0  -6   4      378.65      394.02      4.99 o
   1  -6   4        9.29       11.01      0.84 o
   2  -6   4       61.14       59.97      2.92 o
   3  -6   4       48.92       49.27      1.87 o
   4  -6   4      156.48      150.60      3.40 o
   5  -6   4      133.64      129.62      3.78 o
   6  -6   4        2.58        7.30      1.84 o
   7  -6   4        5.69       -0.16      2.56 o
   8  -6   4       27.99       25.20      4.48 o
   9  -6   4        1.50        7.30      3.43 o
  10  -6   4        0.84        1.30      3.76 o
 -11  -5   4        0.15       -3.21      3.23 o
 -10  -5   4        9.54        7.77      2.78 o
  -9  -5   4       23.06       27.81      2.92 o
  -8  -5   4        1.99        0.81      2.02 o
  -7  -5   4        2.89        3.81      1.68 o
  -6  -5   4        2.07       -0.42      1.46 o
  -5  -5   4      169.60      171.47      2.97 o
  -4  -5   4      428.06      415.08      4.72 o
  -3  -5   4      119.45      110.40      1.94 o
  -2  -5   4        4.42        4.01      0.72 o
  -1  -5   4      616.06      598.32      6.23 o
   0  -5   4     1525.08     1559.83     19.11 o
   1  -5   4      372.70      416.77      5.16 o
   2  -5   4      330.97      332.16      4.31 o
   3  -5   4      101.56      108.00      2.52 o
   4  -5   4       99.21       85.01      2.51 o
   5  -5   4       29.79       22.73      1.71 o
   6  -5   4      103.27      109.58      3.40 o
   7  -5   4       93.44      104.91      7.73 o
   8  -5   4        6.90        8.54      3.03 o
   9  -5   4       17.81       16.21      3.36 o
  10  -5   4        3.82        3.40      4.60 o
  11  -5   4        3.93        6.78      4.26 o
 -12  -4   4        3.98        6.25      3.47 o
 -11  -4   4        6.84       10.75      3.23 o
 -10  -4   4       21.17       29.19      3.02 o
  -9  -4   4       38.15       36.61      2.75 o
  -8  -4   4        2.21        0.52      2.06 o
  -7  -4   4       55.78       59.05      2.29 o
  -6  -4   4       20.70       16.99      2.24 o
  -5  -4   4     1237.50     1218.96     13.56 o
  -4  -4   4      371.04      392.13      4.92 o
  -3  -4   4      528.68      496.94      5.41 o
  -2  -4   4      237.20      231.45      2.95 o
  -1  -4   4        6.28        6.11      0.61 o
   0  -4   4      183.08      248.73      2.59 o
   1  -4   4     1046.35     1123.72     13.22 o
   2  -4   4     1364.53     1316.86     16.98 o
   3  -4   4        6.68        6.74      0.89 o
   4  -4   4       87.28       77.80      1.85 o
   5  -4   4       43.28       47.55      1.70 o
   6  -4   4       15.27       16.68      1.83 o
   7  -4   4       20.10       24.00      1.51 o
   8  -4   4       30.02       27.41      1.87 o
   9  -4   4        3.20        4.24      1.89 o
  10  -4   4        1.14       -2.31      2.38 o
  11  -4   4        0.67       -2.57      4.17 o
 -12  -3   4        1.12       -2.89      3.52 o
 -11  -3   4        0.12        4.23      3.06 o
 -10  -3   4        5.27        4.96      2.81 o
  -9  -3   4        0.07       -0.99      2.32 o
  -8  -3   4       46.43       52.54      2.70 o
  -7  -3   4      456.91      453.08      6.86 o
  -6  -3   4        0.74        0.25      1.28 o
  -5  -3   4      292.25      278.47      4.41 o
  -4  -3   4        0.09        0.35      0.73 o
  -3  -3   4     2078.34     2058.16     19.75 o
  -2  -3   4     1868.01     1989.40     19.03 o
  -1  -3   4       69.60       61.11      1.19 o
   0  -3   4       88.58       73.07      1.21 o
   1  -3   4     1973.50     2081.09     20.87 o
   2  -3   4     1929.13     2027.34     20.28 o
   3  -3   4      119.79      113.75      1.52 o
   4  -3   4      590.82      556.88      6.82 o
   5  -3   4      190.55      189.56      3.56 o
   6  -3   4      488.51      515.44      8.53 o
   7  -3   4       10.15        6.81      2.24 o
   8  -3   4        1.06       -1.05      1.94 o
   9  -3   4       21.44       37.97      2.87 o
  10  -3   4       11.46       16.32      2.84 o
  11  -3   4        7.28        8.74      2.97 o
  12  -3   4        0.53        3.87      3.10 o
 -12  -2   4       13.84       13.93      3.71 o
 -11  -2   4       10.91        7.55      3.14 o
 -10  -2   4        2.29        0.34      2.77 o
  -9  -2   4       52.55       44.05      2.66 o
  -8  -2   4       17.10       21.19      2.25 o
  -7  -2   4      358.67      336.39      4.90 o
  -6  -2   4       35.73       39.01      1.54 o
  -5  -2   4      198.57      196.93      3.11 o
  -4  -2   4        8.82        8.42      0.96 o
  -3  -2   4      919.72      878.23      9.20 o
  -2  -2   4      106.28      109.49      1.39 o
  -1  -2   4     1364.52     1293.45     12.43 o
   0  -2   4     1641.75     1623.04     15.52 o
   1  -2   4        8.53        7.48      0.56 o
   2  -2   4       18.59       11.91      0.54 o
   3  -2   4      267.29      299.28      5.71 o
   4  -2   4       12.90        9.97      0.93 o
   5  -2   4       27.23       34.02      1.38 o
   6  -2   4      132.64      150.96      2.65 o
   7  -2   4       67.87       65.49      2.30 o
   8  -2   4      116.40      117.07      3.13 o
   9  -2   4        7.26       10.20      2.41 o
  10  -2   4        0.06        3.12      2.69 o
  11  -2   4        3.09        5.28      4.27 o
  12  -2   4        7.25       15.20     10.46 o
 -12  -1   4        1.13        0.90      4.60 o
 -11  -1   4        3.59       -2.56      3.33 o
 -10  -1   4        1.00       -1.03      2.51 o
  -9  -1   4       88.45       79.26      3.04 o
  -8  -1   4        8.99        6.74      1.80 o
  -7  -1   4       10.06       13.17      1.47 o
  -6  -1   4      323.42      338.98      4.76 o
  -5  -1   4      857.79      848.77      9.70 o
  -4  -1   4       79.82       79.35      2.03 o
  -3  -1   4       11.07       30.43      1.19 o
  -2  -1   4      159.16      191.43      2.13 o
  -1  -1   4     3069.73     3165.93     31.68 o
   0  -1   4     2054.59     2048.96     20.80 o
   1  -1   4      610.89      663.53      6.90 o
   2  -1   4     3312.57     3512.98     33.32 o
   3  -1   4      411.24      465.21      5.00 o
   4  -1   4      349.56      333.67      4.85 o
   5  -1   4       43.59       38.23      1.12 o
   6  -1   4      713.52      723.27      8.29 o
   7  -1   4       41.53       32.60      2.12 o
   8  -1   4        2.80        2.83      1.73 o
   9  -1   4        0.44        0.65      2.05 o
  10  -1   4       19.27       17.07      2.37 o
  11  -1   4       11.39       10.21      3.24 o
  12  -1   4        5.56       11.91      4.14 o
 -12   0   4        2.09        0.60      4.19 o
 -11   0   4        9.46        7.04      4.06 o
 -10   0   4       33.18       37.30      2.91 o
  -9   0   4        9.39        4.32      2.02 o
  -8   0   4       70.10       53.56      2.88 o
  -7   0   4        2.09        0.15      1.28 o
  -6   0   4        0.87        0.90      0.68 o
  -5   0   4      180.01      164.16      2.69 o
  -4   0   4      186.23      228.64      3.03 o
  -3   0   4     1272.83     1206.63     13.38 o
  -2   0   4     3309.76     3678.17     35.31 o
  -1   0   4      825.85      788.16      7.34 o
   0   0   4      187.61      199.90      2.06 o
   1   0   4     1985.57     1976.44     21.30 o
   2   0   4     2151.25     2152.90     23.22 o
   3   0   4     1071.07     1112.99     11.50 o
   4   0   4      916.52      921.00      9.64 o
   5   0   4        0.27        1.72      0.81 o
   6   0   4      821.92      793.06      8.54 o
   7   0   4       36.30       27.37      2.34 o
   8   0   4       17.65       17.68      1.83 o
   9   0   4        0.41       -1.81      1.81 o
  10   0   4       14.41        9.85      2.43 o
  11   0   4        8.60        9.62      3.05 o
  12   0   4       17.03        9.37      4.31 o
 -12   1   4        0.01       -1.81      4.40 o
 -11   1   4        1.79        4.45      3.86 o
 -10   1   4        1.63       -0.93      4.19 o
  -9   1   4       45.18       56.67      2.51 o
  -8   1   4      116.96      135.24      2.99 o
  -7   1   4      216.76      195.22      3.30 o
  -6   1   4      193.59      187.67      2.89 o
  -5   1   4        8.30        8.96      0.89 o
  -4   1   4       51.39       39.11      1.11 o
  -3   1   4     1699.41     1612.61     17.51 o
  -2   1   4       15.93       16.95      0.67 o
  -1   1   4     3085.64     3210.35     30.57 o
   0   1   4     1887.88     1979.86     18.06 o
   1   1   4     2695.17     2938.47     26.71 o
   2   1   4     2423.76     2519.05     25.59 o
   3   1   4      292.32      325.83      3.68 o
   4   1   4     1914.04     1932.97     21.27 o
   5   1   4       15.83       14.50      1.05 o
   6   1   4       47.21       40.52      1.60 o
   7   1   4       41.30       42.50      1.85 o
   8   1   4      221.99      217.25      4.12 o
   9   1   4       34.35       41.24      2.30 o
  10   1   4        4.11        5.60      2.48 o
  11   1   4        2.64       -1.71      3.03 o
  12   1   4        1.38        3.09      3.48 o
 -12   2   4        1.06        0.18      4.28 o
 -11   2   4        0.78        5.44      3.95 o
 -10   2   4        1.25        4.64      4.07 o
  -9   2   4       36.88       43.41      2.87 o
  -8   2   4      187.21      195.65      3.54 o
  -7   2   4      116.57      101.04      2.66 o
  -6   2   4       52.20       42.74      1.36 o
  -5   2   4      178.72      177.55      2.60 o
  -4   2   4       11.28       11.05      0.78 o
  -3   2   4       72.99      114.61      1.85 o
  -2   2   4      231.55      267.90      2.83 o
  -1   2   4      682.82      666.45      6.53 o
   0   2   4     2545.42     2681.80     29.57 o
   1   2   4      110.10      101.45      1.85 o
   2   2   4      550.13      526.82      5.63 o
   3   2   4     2955.96     3107.28     36.25 o
   4   2   4     2440.09     2379.47     27.89 o
   5   2   4      270.87      267.65      4.78 o
   6   2   4      132.75      117.94      3.20 o
   7   2   4        0.72       -1.30      1.30 o
   8   2   4        3.84        5.89      1.75 o
   9   2   4        0.52        2.09      1.93 o
  10   2   4       38.57       38.34      2.81 o
  11   2   4       44.75       50.69      6.34 o
  12   2   4        3.31        2.83      3.60 o
 -12   3   4        2.53       -1.20      4.39 o
 -11   3   4        3.59        4.10      3.20 o
 -10   3   4       15.17       15.88      4.74 o
  -9   3   4       25.08       18.01      2.29 o
  -8   3   4       11.03        4.49      3.10 o
  -7   3   4       14.71       14.39      1.75 o
  -6   3   4      305.54      343.59      4.58 o
  -5   3   4      377.36      362.74      4.61 o
  -4   3   4      314.89      389.93      6.13 o
  -3   3   4      537.76      541.88      8.61 o
  -2   3   4        0.17       -0.25      0.57 o
  -1   3   4      692.07      666.66      6.18 o
   0   3   4     2151.34     2335.72     22.30 o
   1   3   4     1076.52     1084.39     11.17 o
   2   3   4     2928.97     2941.68     29.85 o
   3   3   4      939.86     1088.47     12.01 o
   4   3   4     2408.91     2516.94     29.51 o
   5   3   4       23.13       22.15      1.22 o
   6   3   4      876.68      845.52     10.52 o
   7   3   4      238.34      210.72      5.96 o
   8   3   4        3.27        3.21      1.75 o
   9   3   4        4.24        4.03      2.39 o
  10   3   4       59.28       54.48      3.11 o
  11   3   4       11.03       12.72      3.01 o
  12   3   4        3.39        8.48      3.24 o
 -11   4   4        9.59       16.07      3.13 o
 -10   4   4       22.69       22.65      3.53 o
  -9   4   4       26.55       16.31      2.28 o
  -8   4   4        5.11        9.72      3.85 o
  -7   4   4       16.24       11.82      1.94 o
  -6   4   4       28.30       32.75      1.73 o
  -5   4   4       23.38       19.01      1.16 o
  -4   4   4      119.12      149.36      2.17 o
  -3   4   4     1708.51     1720.81     17.38 o
  -2   4   4      460.14      503.86      5.30 o
  -1   4   4      609.33      633.98      6.58 o
   0   4   4      790.75      913.32     10.03 o
   1   4   4      846.12      829.35      8.56 o
   2   4   4     2682.55     2930.53     29.76 o
   3   4   4      300.21      365.03      4.16 o
   4   4   4       43.77       38.09      1.21 o
   5   4   4       11.72       12.70      1.36 o
   6   4   4      286.97      269.85      4.13 o
   7   4   4       29.03       25.58      1.80 o
   8   4   4      632.35      622.52      9.90 o
   9   4   4      137.00      139.14      4.39 o
  10   4   4        1.11        2.73      2.75 o
  11   4   4        9.31       11.12      3.01 o
  12   4   4        0.27       -1.01      3.26 o
 -11   5   4        0.04       -2.69      4.48 o
 -10   5   4        0.04        4.67      2.44 o
  -9   5   4        1.47        6.05      2.03 o
  -8   5   4       42.84       48.79      2.74 o
  -7   5   4        6.01        7.73      2.59 o
  -6   5   4        5.06        1.68      1.25 o
  -5   5   4       57.58       63.41      1.83 o
  -4   5   4      201.73      225.91      2.91 o
  -3   5   4      852.52      850.20      8.74 o
  -2   5   4        0.69        0.35      0.59 o
  -1   5   4     1187.10     1230.33     12.49 o
   0   5   4       91.53       91.45      1.55 o
   1   5   4      378.99      347.01      4.74 o
   2   5   4      117.87      121.55      1.83 o
   3   5   4      223.99      219.12      2.97 o
   4   5   4      729.56      725.65      7.82 o
   5   5   4      145.49      136.20      2.72 o
   6   5   4      407.44      386.88      5.90 o
   7   5   4       18.00       17.77      1.85 o
   8   5   4      278.97      276.58      6.41 o
   9   5   4      145.82      145.39      4.41 o
  10   5   4        8.29        1.95      2.84 o
  11   5   4        1.18        1.00      3.14 o
  12   5   4        0.75       -1.88      3.57 o
 -10   6   4        2.75       -3.25      3.25 o
  -9   6   4        0.98        5.05      3.41 o
  -8   6   4       30.40       37.09      4.24 o
  -7   6   4        0.14       -1.64      2.59 o
  -6   6   4       85.04       94.34      7.50 o
  -5   6   4       31.78       23.93      1.94 o
  -4   6   4        0.74       -1.31      1.31 o
  -3   6   4        4.52        2.71      1.05 o
  -2   6   4       97.58      121.74      2.15 o
  -1   6   4      905.70      900.93     10.80 o
   0   6   4      380.89      369.20      4.02 o
   1   6   4        5.93        5.26      0.75 o
   2   6   4      106.56       95.78      1.68 o
   3   6   4        8.29        7.71      0.92 o
   4   6   4      755.65      770.94      8.85 o
   5   6   4       82.29       77.71      2.98 o
   6   6   4      243.87      241.02      4.35 o
   7   6   4      178.25      177.08      3.94 o
   8   6   4        4.25        5.90      2.10 o
   9   6   4       27.24       30.75      3.11 o
  10   6   4       12.40       12.59      2.95 o
  11   6   4       17.45       24.59      3.48 o
  12   6   4        0.05       -3.93      4.04 o
 -10   7   4        9.68        7.18      4.08 o
  -9   7   4        0.49       -3.42      3.56 o
  -8   7   4        6.25        7.65      3.21 o
  -7   7   4        7.52        1.76      4.79 o
  -6   7   4       31.73       46.58      7.25 o
  -5   7   4       45.32       47.62      2.25 o
  -4   7   4       21.76       14.37      2.00 o
  -3   7   4       45.18       41.99      1.69 o
  -2   7   4      189.83      196.58      3.71 o
  -1   7   4      396.95      393.35      5.63 o
   0   7   4      150.69      137.99      2.65 o
   1   7   4      124.68      120.89      1.93 o
   2   7   4     1369.00     1328.57     14.65 o
   3   7   4      151.35      151.56      2.32 o
   4   7   4      128.26      127.34      2.62 o
   5   7   4      113.22      101.73      2.71 o
   6   7   4      219.07      221.05      4.29 o
   7   7   4       26.26       22.89      2.17 o
   8   7   4       22.23       24.61      2.43 o
   9   7   4        2.60       -1.66      3.09 o
  10   7   4       10.64       10.01      3.28 o
  11   7   4       13.30        9.92      4.13 o
  -9   8   4        3.54        3.64      3.68 o
  -8   8   4        4.35        3.30      3.44 o
  -7   8   4       84.84       83.22      4.08 o
  -6   8   4       17.02       10.89      2.96 o
  -5   8   4       17.04       13.03      2.00 o
  -4   8   4       21.34       27.06      1.97 o
  -3   8   4      152.86      146.89      3.38 o
  -2   8   4       13.55        9.81      1.43 o
  -1   8   4       83.59       84.40      2.52 o
   0   8   4       33.47       29.90      1.66 o
   1   8   4      279.51      281.37      7.09 o
   2   8   4      263.94      242.79      3.50 o
   3   8   4      119.00      128.68      3.31 o
   4   8   4       80.18       84.74      2.78 o
   5   8   4       67.64       66.05      2.85 o
   6   8   4      115.08      111.59      3.62 o
   7   8   4        0.59        0.07      3.07 o
   8   8   4       18.58       18.48      3.27 o
   9   8   4       12.55       15.54      4.03 o
  10   8   4        0.72        5.02      7.59 o
  11   8   4        0.33       -0.14      5.00 o
  -8   9   4        0.10       -1.72      5.33 o
  -7   9   4       10.97        8.28      3.17 o
  -6   9   4        9.15        5.46      2.72 o
  -5   9   4        1.11        1.85      2.47 o
  -4   9   4       53.27       60.39      2.99 o
  -3   9   4       66.99       73.06      3.29 o
  -2   9   4        0.06        2.24      1.52 o
  -1   9   4      159.11      162.83      5.58 o
   0   9   4       48.43       40.88      1.93 o
   1   9   4       56.43       59.25      2.23 o
   2   9   4        6.09        4.39      2.06 o
   3   9   4      123.08      115.88      2.47 o
   4   9   4       87.96       80.49      2.73 o
   5   9   4       18.92       21.49      2.23 o
   6   9   4        3.08        3.40      2.32 o
   7   9   4        0.01       -0.43      2.59 o
   8   9   4       15.32       10.72      2.94 o
   9   9   4       19.11       19.25      4.13 o
  10   9   4        0.14        0.95      3.89 o
  -7  10   4        0.55        1.90      3.25 o
  -6  10   4        2.90        7.55      2.94 o
  -5  10   4        8.89        5.68      5.80 o
  -4  10   4        2.73        1.64      2.17 o
  -3  10   4        2.24        0.41      1.72 o
  -2  10   4        0.72        3.48      1.63 o
  -1  10   4      108.83      103.09      4.85 o
   0  10   4       67.89       63.66      2.37 o
   1  10   4        0.43        1.18      2.20 o
   2  10   4        0.27        0.85      2.31 o
   3  10   4        0.42        1.94      2.55 o
   4  10   4        2.40       -0.04      1.46 o
   5  10   4        3.32        2.97      2.34 o
   6  10   4        5.08        6.74      2.46 o
   7  10   4        0.01       -1.26      2.63 o
   8  10   4       23.52       22.87      3.20 o
   9  10   4        3.92        9.05      3.77 o
  -6  11   4        3.24        4.53      4.29 o
  -5  11   4        0.00       -1.24      3.93 o
  -4  11   4        0.02       -3.63      5.94 o
  -3  11   4        0.03        3.20      2.17 o
  -2  11   4        0.08       -1.09      2.13 o
  -1  11   4        3.01        5.03      2.20 o
   0  11   4        9.35        5.66      2.36 o
   1  11   4       14.36       15.91      2.63 o
   2  11   4       14.67       11.74      2.68 o
   3  11   4        0.95       -0.44      3.10 o
   4  11   4        1.60        0.39      3.56 o
   5  11   4        6.67        2.00      3.33 o
   6  11   4       69.78       75.47      3.32 o
   7  11   4       10.20       15.34      2.89 o
   8  11   4        4.31        1.83      3.15 o
  -4  12   4        1.59        2.40      3.52 o
  -3  12   4        1.44        3.25      7.96 o
  -2  12   4        0.01       -1.96      4.06 o
  -1  12   4        0.09       -1.51      2.41 o
   0  12   4        5.46        4.31      2.61 o
   1  12   4       38.30       40.89      3.16 o
   2  12   4       35.40       31.87      3.25 o
   3  12   4        0.86        1.05      3.03 o
   4  12   4       12.75       11.34      3.42 o
   5  12   4        8.10        4.50      3.55 o
   6  12   4        7.05        7.92      5.13 o
  -1  13   4       13.52       15.64      6.06 o
   0  13   4        1.24        4.98      4.00 o
   1  13   4        2.28        5.67      3.03 o
   2  13   4        2.57       -0.94      3.22 o
   3  13   4        4.30        6.36      3.49 o
   4  13   4        3.86       -1.35      3.62 o
  -3 -12   5       11.40       14.66      3.42 o
  -2 -12   5        6.25       11.96      3.32 o
  -1 -12   5        8.27        3.86      4.03 o
   0 -12   5        0.92        2.07      3.86 o
   1 -12   5        2.78       -2.69      5.60 o
  -6 -11   5       10.54       15.62      5.50 o
  -5 -11   5        2.04       -0.94      3.74 o
  -4 -11   5        5.30        7.32      3.30 o
  -3 -11   5       13.51       14.13      3.13 o
  -2 -11   5        9.82       12.58      2.98 o
  -1 -11   5        0.58       -1.32      2.51 o
   0 -11   5        6.41        8.61      2.52 o
   1 -11   5        0.80       -1.69      3.31 o
   2 -11   5        0.36        0.51      6.86 o
   3 -11   5        1.34        2.64      3.64 o
   4 -11   5        0.50        1.72      3.61 o
  -7 -10   5       14.74       20.89      2.83 o
  -6 -10   5        4.66        4.05      3.57 o
  -5 -10   5       20.36       23.32      3.48 o
  -4 -10   5       51.15       62.79      5.12 o
  -3 -10   5        9.41       10.09      2.84 o
  -2 -10   5        1.13        1.96      2.58 o
  -1 -10   5        7.70        3.62      3.06 o
   0 -10   5       46.35       46.43      2.69 o
   1 -10   5        8.10        7.37      1.84 o
   2 -10   5        7.84       10.68      2.56 o
   3 -10   5        0.69       -0.10      2.24 o
   4 -10   5        1.08        0.92      3.34 o
   5 -10   5        3.12        4.56      3.76 o
   6 -10   5        1.27       -0.80      4.07 o
  -8  -9   5        5.05        7.96      3.35 o
  -7  -9   5        0.69       -0.08      2.68 o
  -6  -9   5        0.63        1.13      2.41 o
  -5  -9   5       17.77       16.56      2.17 o
  -4  -9   5       47.53       54.24      4.62 o
  -3  -9   5       10.15        6.63      2.42 o
  -2  -9   5       34.66       30.18      2.58 o
  -1  -9   5       26.36       27.36      2.41 o
   0  -9   5      108.88      107.27      3.02 o
   1  -9   5        1.45        2.01      1.61 o
   2  -9   5       33.88       37.34      1.83 o
   3  -9   5       51.01       54.01      2.11 o
   4  -9   5       35.47       32.25      2.00 o
   5  -9   5       19.49       12.87      3.73 o
   6  -9   5       26.10       18.68      4.27 o
   7  -9   5        7.31        4.02      4.48 o
  -9  -8   5        5.43        6.48      5.48 o
  -8  -8   5        0.89       -1.98      3.03 o
  -7  -8   5        7.58        8.10      2.62 o
  -6  -8   5       49.86       46.71      3.64 o
  -5  -8   5        1.67        2.42      2.05 o
  -4  -8   5        4.23        1.58      2.14 o
  -3  -8   5      103.70      112.70      3.88 o
  -2  -8   5      224.32      212.42      5.01 o
  -1  -8   5        8.41        8.76      1.71 o
   0  -8   5       60.24       61.77      2.27 o
   1  -8   5        7.11       12.74      2.35 o
   2  -8   5       42.88       44.09      2.47 o
   3  -8   5       72.21       69.31      2.58 o
   4  -8   5        1.74        5.89      1.65 o
   5  -8   5        1.08       -1.76      1.80 o
   6  -8   5       13.70        9.14      2.55 o
   7  -8   5        0.17        0.66      2.87 o
   8  -8   5        1.72       -5.43      6.00 o
 -10  -7   5        8.13       12.07      5.27 o
  -9  -7   5       34.25       28.68      4.40 o
  -8  -7   5        5.01        3.25      3.11 o
  -7  -7   5       75.17       79.04      3.14 o
  -6  -7   5       95.38       83.87      3.02 o
  -5  -7   5        1.15        1.48      1.88 o
  -4  -7   5      174.81      164.32      3.80 o
  -3  -7   5       55.13       60.36      2.25 o
  -2  -7   5      194.09      195.01      4.00 o
  -1  -7   5       43.06       44.44      2.36 o
   0  -7   5      315.80      318.38      5.42 o
   1  -7   5      123.63      117.78      2.77 o
   2  -7   5        2.03        2.03      1.73 o
   3  -7   5        1.64        1.90      1.44 o
   4  -7   5       79.38       79.53      2.76 o
   5  -7   5       14.56       19.74      1.92 o
   6  -7   5       18.35       22.73      2.66 o
   7  -7   5       11.28       11.69      3.11 o
   8  -7   5        2.21        0.37      3.08 o
   9  -7   5        0.59       -0.79      3.59 o
 -11  -6   5        0.16        3.06      5.03 o
 -10  -6   5        0.77        2.71      8.86 o
  -9  -6   5       25.02       27.62      2.95 o
  -8  -6   5        4.69        8.60      2.56 o
  -7  -6   5       36.60       35.20      2.65 o
  -6  -6   5       44.19       41.83      2.15 o
  -5  -6   5       85.11       88.73      2.58 o
  -4  -6   5       50.39       52.39      1.91 o
  -3  -6   5        6.54        6.18      1.07 o
  -2  -6   5       50.96       47.87      1.31 o
  -1  -6   5      329.70      352.38      7.22 o
   0  -6   5      674.67      655.06      9.88 o
   1  -6   5        4.86        2.80      1.20 o
   2  -6   5       43.27       43.17      1.57 o
   3  -6   5       68.97       70.33      2.22 o
   4  -6   5       58.59       55.77      2.61 o
   5  -6   5        5.79        7.38      3.05 o
   6  -6   5       38.27       35.42      3.19 o
   7  -6   5       15.67       18.85      2.97 o
   8  -6   5       11.47       17.69      3.31 o
   9  -6   5        1.70       -0.85      3.41 o
  10  -6   5        0.33        5.90      4.33 o
 -11  -5   5        7.07        3.60      5.10 o
 -10  -5   5       20.24       23.81      3.34 o
  -9  -5   5       41.19       43.94      2.73 o
  -8  -5   5        7.58        5.57      2.12 o
  -7  -5   5        3.31        4.24      1.70 o
  -6  -5   5        5.05        2.00      1.50 o
  -5  -5   5      281.24      289.61      4.29 o
  -4  -5   5        2.49        4.75      1.17 o
  -3  -5   5        9.88        7.76      0.85 o
  -2  -5   5      331.65      339.74      3.87 o
  -1  -5   5        0.29        0.55      0.47 o
   0  -5   5      334.85      352.66      4.53 o
   1  -5   5      215.95      232.97      3.23 o
   2  -5   5     1166.98     1139.45     18.44 o
   3  -5   5      262.62      237.92      4.56 o
   4  -5   5        0.78       -1.33      1.45 o
   5  -5   5       21.11       19.15      1.82 o
   6  -5   5       19.04       22.05      3.96 o
   7  -5   5        7.02        9.54      2.76 o
   8  -5   5        0.78        1.91      3.04 o
   9  -5   5        0.07        1.81      3.42 o
  10  -5   5        7.82       10.23      4.03 o
 -11  -4   5        0.11       -3.12      3.16 o
 -10  -4   5        0.04       -0.33      2.91 o
  -9  -4   5        0.99       -0.93      2.46 o
  -8  -4   5        7.15        9.16      2.22 o
  -7  -4   5      100.56       98.93      2.54 o
  -6  -4   5        0.92       -0.53      1.40 o
  -5  -4   5        4.52        3.42      1.26 o
  -4  -4   5        5.29        7.72      0.98 o
  -3  -4   5      286.17      277.82      3.35 o
  -2  -4   5      739.31      701.15      7.36 o
  -1  -4   5      189.55      176.26      2.23 o
   0  -4   5       24.61       22.99      0.80 o
   1  -4   5      114.03      132.23      1.73 o
   2  -4   5      621.84      607.60      7.35 o
   3  -4   5      171.32      152.25      3.77 o
   4  -4   5      136.38      141.03      2.98 o
   5  -4   5       73.72       68.23      2.74 o
   6  -4   5       76.64       73.04      2.06 o
   7  -4   5        0.69       -0.34      1.99 o
   8  -4   5      278.99      246.33      5.29 o
   9  -4   5       82.24       79.59      2.98 o
  10  -4   5        2.71        5.59      3.87 o
  11  -4   5        0.66        3.95      4.48 o
 -12  -3   5       10.93       12.86      3.54 o
 -11  -3   5        8.36        3.56      3.20 o
 -10  -3   5        2.84        2.53      2.86 o
  -9  -3   5        1.00       -2.52      2.52 o
  -8  -3   5       30.13       42.56      2.71 o
  -7  -3   5        1.37        1.51      3.00 o
  -6  -3   5       22.94       26.08      1.75 o
  -5  -3   5        7.11        6.80      1.06 o
  -4  -3   5      170.73      170.64      2.43 o
  -3  -3   5      671.67      683.84      6.87 o
  -2  -3   5      590.26      560.89      5.62 o
  -1  -3   5      600.50      651.89      6.80 o
   0  -3   5     4121.10     4283.28     45.88 o
   1  -3   5      848.86      918.28     10.07 o
   2  -3   5      285.94      288.62      3.75 o
   3  -3   5      123.40      115.36      1.95 o
   4  -3   5      344.51      350.20      4.54 o
   5  -3   5      194.13      171.50      2.71 o
   6  -3   5      316.96      345.15      6.15 o
   7  -3   5      154.04      148.80      3.25 o
   8  -3   5      154.37      133.38      5.43 o
   9  -3   5       99.06       89.14      3.53 o
  10  -3   5       13.12       19.93      2.79 o
  11  -3   5        1.45       -1.04      3.16 o
 -12  -2   5        6.79        9.80      4.13 o
 -11  -2   5        5.42        0.37      4.04 o
 -10  -2   5        0.26       -1.07      2.72 o
  -9  -2   5        1.73       -1.22      2.43 o
  -8  -2   5        2.36        1.58      2.16 o
  -7  -2   5      116.69       98.19      2.99 o
  -6  -2   5       37.26       41.09      1.65 o
  -5  -2   5      589.40      567.40      7.27 o
  -4  -2   5      561.78      593.94      6.45 o
  -3  -2   5       34.76       22.13      0.84 o
  -2  -2   5       60.13       57.25      1.36 o
  -1  -2   5     2285.28     2452.27     23.43 o
   0  -2   5     1892.13     1914.07     19.50 o
   1  -2   5       12.96        9.80      0.67 o
   2  -2   5     1454.66     1437.76     16.92 o
   3  -2   5      162.65      140.71      2.22 o
   4  -2   5      224.42      204.71      4.67 o
   5  -2   5        8.74        5.61      1.00 o
   6  -2   5      453.86      482.57      8.82 o
   7  -2   5      174.53      182.46      5.79 o
   8  -2   5        4.61        6.29      3.29 o
   9  -2   5        5.80        6.46      1.99 o
  10  -2   5       12.80       10.97      2.85 o
  11  -2   5       20.17       24.39      3.39 o
  12  -2   5        6.07       15.26      4.05 o
 -12  -1   5        2.43       -5.19      5.19 o
 -11  -1   5        4.45        8.79      3.29 o
 -10  -1   5       31.46       36.60      2.89 o
  -9  -1   5       21.30       18.54      2.85 o
  -8  -1   5        2.73        1.52      1.75 o
  -7  -1   5       85.39       90.36      3.07 o
  -6  -1   5      182.20      185.87      4.03 o
  -5  -1   5      557.92      546.39      6.54 o
  -4  -1   5       26.60       25.27      1.16 o
  -3  -1   5     1319.78     1306.64     14.29 o
  -2  -1   5      492.40      433.81      4.43 o
  -1  -1   5      456.05      515.92      5.87 o
   0  -1   5      312.84      285.41      3.23 o
   1  -1   5      191.29      224.82      2.63 o
   2  -1   5     3585.73     3683.35     34.98 o
   3  -1   5      547.52      545.93      5.87 o
   4  -1   5      259.69      272.15      3.53 o
   5  -1   5       52.05       69.15      1.65 o
   6  -1   5       64.13       71.10      1.70 o
   7  -1   5      219.40      230.36      4.54 o
   8  -1   5       31.80       30.03      2.18 o
   9  -1   5       33.21       31.77      2.89 o
  10  -1   5        4.17        6.27      2.42 o
  11  -1   5        1.21        6.06      3.20 o
  12  -1   5        0.04        2.26      4.20 o
 -12   0   5        0.37        1.76      4.72 o
 -11   0   5        0.57       -0.67      4.14 o
 -10   0   5        3.04        2.04      2.61 o
  -9   0   5       33.65       23.17      2.47 o
  -8   0   5        9.09       12.41      1.90 o
  -7   0   5      563.38      549.94      7.27 o
  -6   0   5      231.70      208.39      3.41 o
  -5   0   5       33.17       32.06      1.43 o
  -4   0   5      258.84      305.99      4.19 o
  -3   0   5      856.24      839.20     10.15 o
  -2   0   5        8.15       13.92      0.80 o
  -1   0   5        5.22        4.88      0.57 o
   0   0   5      403.14      363.27      4.00 o
   1   0   5        0.21        0.21      0.43 o
   2   0   5     1562.06     1581.64     17.19 o
   3   0   5      128.64      105.46      1.63 o
   4   0   5      956.70      944.16      9.93 o
   5   0   5      348.76      301.23      3.66 o
   6   0   5        3.15        5.47      1.02 o
   7   0   5       80.17       78.03      2.92 o
   8   0   5      115.34      121.18      3.16 o
   9   0   5      177.15      182.57      4.47 o
  10   0   5       22.60       31.49      3.88 o
  11   0   5        1.85        1.27      3.05 o
  12   0   5        0.10        6.68      4.44 o
 -12   1   5        2.23       -0.11      4.46 o
 -11   1   5        7.39       12.53      4.24 o
 -10   1   5       14.09        4.51      4.74 o
  -9   1   5        0.11        0.21      2.09 o
  -8   1   5       14.63       17.92      1.72 o
  -7   1   5      155.09      152.39      3.78 o
  -6   1   5        0.02        0.52      1.32 o
  -5   1   5      526.04      546.97      6.53 o
  -4   1   5        5.78        3.47      0.76 o
  -3   1   5      394.54      408.94      5.53 o
  -2   1   5     1215.38     1261.88     13.03 o
  -1   1   5     2334.31     2411.03     23.05 o
   0   1   5     3261.11     3256.41     33.01 o
   1   1   5      299.46      336.20      3.75 o
   2   1   5     1290.84     1350.72     14.94 o
   3   1   5        1.58        3.10      0.73 o
   4   1   5     1784.09     1789.10     19.76 o
   5   1   5     1985.31     1947.97     24.03 o
   6   1   5        3.63        7.21      1.23 o
   7   1   5       36.02       29.75      1.81 o
   8   1   5       14.89       14.16      1.85 o
   9   1   5       75.35       82.11      2.73 o
  10   1   5        8.26        5.74      2.79 o
  11   1   5       33.49       32.77      4.34 o
  12   1   5       13.89       12.54      3.60 o
 -12   2   5        0.73        0.77      4.34 o
 -11   2   5        0.84       -0.13      3.83 o
 -10   2   5       11.11       18.36      4.49 o
  -9   2   5       27.14       23.44      2.55 o
  -8   2   5       70.63       59.63      2.13 o
  -7   2   5       41.87       39.19      1.86 o
  -6   2   5      175.57      203.22      3.58 o
  -5   2   5      573.24      572.59      6.71 o
  -4   2   5      600.14      621.50      8.59 o
  -3   2   5      328.84      340.03      3.88 o
  -2   2   5     3391.31     3728.44     35.48 o
  -1   2   5      218.03      188.52      2.15 o
   0   2   5      622.33      597.77      6.27 o
   1   2   5       36.21       24.67      0.74 o
   2   2   5       16.05       22.78      0.83 o
   3   2   5      148.67      142.95      2.36 o
   4   2   5      181.99      165.69      2.71 o
   5   2   5      143.55      136.75      2.58 o
   6   2   5      519.16      511.18      6.72 o
   7   2   5      617.96      581.60      9.55 o
   8   2   5        0.41       -0.89      1.81 o
   9   2   5       53.11       59.31      2.90 o
  10   2   5        5.51        1.90      3.11 o
  11   2   5       12.23       11.36      3.46 o
  12   2   5        3.07        0.79      3.53 o
 -11   3   5        0.03        1.07      3.81 o
 -10   3   5       12.41       13.17      4.46 o
  -9   3   5       21.68       16.74      2.44 o
  -8   3   5       31.73       23.97      2.57 o
  -7   3   5       54.78       54.37      2.28 o
  -6   3   5       31.49       41.08      2.49 o
  -5   3   5       16.65       17.76      1.18 o
  -4   3   5        8.69       16.25      0.95 o
  -3   3   5      950.41     1001.73     10.64 o
  -2   3   5     1201.30     1317.61     13.41 o
  -1   3   5       30.61       36.79      1.39 o
   0   3   5      384.06      328.62      3.47 o
   1   3   5      432.34      420.57      4.62 o
   2   3   5     1483.38     1404.68     15.36 o
   3   3   5      262.02      263.12      3.77 o
   4   3   5       76.28       66.73      1.77 o
   5   3   5       23.29       36.14      1.72 o
   6   3   5      422.18      419.77      5.76 o
   7   3   5       72.43       68.99      2.04 o
   8   3   5       53.31       59.74      2.61 o
   9   3   5       49.46       55.24      2.98 o
  10   3   5       63.53       61.65      3.30 o
  11   3   5        0.76       -1.76      2.90 o
  12   3   5        0.66        4.34      4.03 o
 -11   4   5       14.00        9.45      3.70 o
 -10   4   5        5.31        3.72      2.52 o
  -9   4   5        0.05       -1.46      2.21 o
  -8   4   5        1.77        4.61      2.37 o
  -7   4   5       16.37       13.99      2.20 o
  -6   4   5      101.85       86.36      3.15 o
  -5   4   5        4.03        2.48      0.98 o
  -4   4   5       56.28       65.17      1.91 o
  -3   4   5      379.52      379.86      4.52 o
  -2   4   5      256.28      245.86      2.87 o
  -1   4   5       17.45       31.72      1.36 o
   0   4   5      512.09      485.77      5.21 o
   1   4   5        9.98       13.60      0.69 o
   2   4   5      756.69      736.65      7.83 o
   3   4   5        1.20        2.25      0.88 o
   4   4   5      962.96      897.52     11.00 o
   5   4   5      289.01      258.61      3.95 o
   6   4   5       89.04       91.41      2.87 o
   7   4   5        2.10        3.62      1.69 o
   8   4   5       23.62       27.47      2.41 o
   9   4   5       76.00       77.87      3.45 o
  10   4   5       18.52       18.47      2.84 o
  11   4   5        0.27       -1.40      3.11 o
  12   4   5        2.10       -3.27      3.42 o
 -11   5   5        3.99        2.47      2.87 o
 -10   5   5        8.83        7.78      2.47 o
  -9   5   5        0.44        4.37      2.42 o
  -8   5   5        4.52       -1.11      5.54 o
  -7   5   5        6.14        6.27      2.00 o
  -6   5   5       25.82       17.14      1.90 o
  -5   5   5      102.65      111.31      2.96 o
  -4   5   5       57.25       50.15      2.05 o
  -3   5   5      108.16      108.38      1.84 o
  -2   5   5        4.64        1.66      0.69 o
  -1   5   5      479.65      499.38      5.35 o
   0   5   5     1597.78     1614.65     20.50 o
   1   5   5      178.22      185.03      2.76 o
   2   5   5      333.56      319.52      3.73 o
   3   5   5      287.26      301.36      3.89 o
   4   5   5     1312.98     1357.95     15.91 o
   5   5   5        5.28        5.02      1.47 o
   6   5   5      185.09      178.81      4.61 o
   7   5   5       46.62       42.69      2.19 o
   8   5   5        1.82       -0.15      2.26 o
   9   5   5       10.90        9.04      2.51 o
  10   5   5       27.28       28.38      3.16 o
  11   5   5        0.26       -3.66      3.66 o
  12   5   5        0.04       -3.41      4.55 o
 -10   6   5        1.21       -1.57      3.24 o
  -9   6   5       25.97       26.31      8.89 o
  -8   6   5       24.08       18.83      3.54 o
  -7   6   5        3.64        2.62      2.92 o
  -6   6   5       29.45       20.95      2.74 o
  -5   6   5       16.59       13.83      2.44 o
  -4   6   5      195.28      159.07      3.43 o
  -3   6   5        1.24        1.36      0.82 o
  -2   6   5        7.18        7.72      0.78 o
  -1   6   5      451.08      472.88      5.08 o
   0   6   5      309.69      316.54      3.91 o
   1   6   5      274.68      257.66      3.84 o
   2   6   5      402.99      403.88      4.93 o
   3   6   5       44.26       48.85      1.30 o
   4   6   5        9.27       12.19      1.45 o
   5   6   5       49.08       43.43      1.98 o
   6   6   5      124.02      117.41      3.08 o
   7   6   5      122.39      117.39      4.34 o
   8   6   5       26.72       33.25      2.68 o
   9   6   5        3.80        4.10      2.92 o
  10   6   5       26.21       25.44      3.23 o
  11   6   5       34.60       37.85      3.58 o
 -10   7   5        0.33        0.98      3.42 o
  -9   7   5        0.64        1.30      4.82 o
  -8   7   5        0.29        1.01      3.48 o
  -7   7   5       10.14        9.35      3.08 o
  -6   7   5        0.17        2.95      2.61 o
  -5   7   5      125.08      121.19      4.50 o
  -4   7   5       95.67      108.99      3.01 o
  -3   7   5       81.53       96.21      2.85 o
  -2   7   5      154.99      135.12      3.71 o
  -1   7   5       10.64        7.50      1.75 o
   0   7   5       15.48       11.90      0.81 o
   1   7   5       30.46       32.12      1.12 o
   2   7   5       61.02       64.34      1.57 o
   3   7   5        1.37        1.11      1.19 o
   4   7   5       53.56       56.55      1.84 o
   5   7   5       50.49       49.65      2.51 o
   6   7   5      142.53      136.48      3.34 o
   7   7   5       88.95       93.26      2.88 o
   8   7   5       26.56       22.88      2.75 o
   9   7   5       38.55       44.70      3.72 o
  10   7   5        0.05       -1.57      6.02 o
  11   7   5        0.17       -3.81      3.81 o
  -9   8   5        3.90        2.56      6.18 o
  -8   8   5        3.60        5.42      3.53 o
  -7   8   5        0.91        1.68      5.56 o
  -6   8   5        5.53        6.11      2.81 o
  -5   8   5       21.72       24.65      2.72 o
  -4   8   5       35.22       41.26      2.13 o
  -3   8   5       59.65       58.77      2.16 o
  -2   8   5      242.22      219.64      4.29 o
  -1   8   5       49.63       36.78      1.83 o
   0   8   5       21.00       23.49      1.71 o
   1   8   5       83.65       75.73      3.17 o
   2   8   5       24.79       19.70      1.69 o
   3   8   5       83.97       82.80      2.60 o
   4   8   5      509.25      500.60      8.24 o
   5   8   5       69.31       62.11      3.89 o
   6   8   5       87.74       91.74      3.28 o
   7   8   5       20.86       17.00      3.09 o
   8   8   5       31.28       33.74      8.45 o
   9   8   5       30.57       30.42      4.64 o
  10   8   5        0.43       -6.52      7.37 o
  -8   9   5        0.35        5.34      3.64 o
  -7   9   5        1.53        3.81      3.42 o
  -6   9   5       17.86       23.58      3.14 o
  -5   9   5       10.45       15.11      3.66 o
  -4   9   5        5.39        2.66      2.23 o
  -3   9   5        7.95        7.40      1.78 o
  -2   9   5       19.75       23.36      2.32 o
  -1   9   5       30.61       37.90      2.38 o
   0   9   5       26.41       28.10      2.02 o
   1   9   5       17.49       12.39      2.25 o
   2   9   5       46.80       46.97      2.70 o
   3   9   5        2.84        4.14      1.67 o
   4   9   5      154.98      153.82      3.93 o
   5   9   5        4.73        5.29      2.17 o
   6   9   5       74.04       79.88      3.24 o
   7   9   5        3.59        5.54      2.66 o
   8   9   5       35.56       28.15      5.76 o
   9   9   5        2.85        2.61      4.24 o
  10   9   5        5.26        3.59      4.62 o
  -7  10   5        2.22        0.93      3.51 o
  -6  10   5        0.46        2.58      3.74 o
  -5  10   5        7.72        4.43      3.57 o
  -4  10   5        1.13        0.43      2.30 o
  -3  10   5        3.38        3.24      2.69 o
  -2  10   5        0.91        1.43      2.14 o
  -1  10   5       27.50       25.78      2.39 o
   0  10   5        9.59        8.59      2.30 o
   1  10   5       33.75       32.56      2.62 o
   2  10   5       48.83       54.86      3.07 o
   3  10   5        5.24        3.11      2.93 o
   4  10   5        8.28       11.87      2.49 o
   5  10   5       62.75       59.43      2.83 o
   6  10   5      135.79      144.52      4.39 o
   7  10   5       18.52       18.73      2.97 o
   8  10   5        0.20       -0.65      3.43 o
   9  10   5        1.07        7.40      3.86 o
  -6  11   5        0.04       -4.63      4.63 o
  -5  11   5        0.87        0.81      2.93 o
  -4  11   5        6.71        6.14      3.37 o
  -3  11   5       17.79       20.75      2.62 o
  -2  11   5        7.16       10.10      2.85 o
  -1  11   5        0.39        0.18      2.41 o
   0  11   5        0.23       -3.20      3.67 o
   1  11   5       18.21       19.92      3.12 o
   2  11   5       18.41       18.76      2.95 o
   3  11   5        1.06       -0.56      2.83 o
   4  11   5        5.50        8.41      3.14 o
   5  11   5        7.02        4.17      3.45 o
   6  11   5        0.89       -2.49      2.49 o
   7  11   5       18.47       16.52      3.01 o
   8  11   5        0.94       -3.53      3.53 o
  -4  12   5        0.58        1.63      3.70 o
  -3  12   5        2.96        3.08      3.65 o
  -2  12   5        0.75       -1.42      2.60 o
  -1  12   5        3.47        6.53      2.62 o
   0  12   5       16.41       16.63      2.93 o
   1  12   5        3.07       -1.26      2.88 o
   2  12   5        0.99        0.36      3.11 o
   3  12   5        0.10       -2.90      3.07 o
   4  12   5        0.56        3.03      4.76 o
   5  12   5        2.33       -0.14      3.54 o
   6  12   5        0.32       -0.39      4.24 o
  -1  13   5        7.76       19.92      8.28 o
   0  13   5       11.12       15.02      3.09 o
   1  13   5        6.26        6.72      3.30 o
   2  13   5        5.66        2.16      3.26 o
   3  13   5        2.84        1.00      3.54 o
  -5 -11   6        0.77        2.61      3.79 o
  -4 -11   6       23.77       25.50      3.72 o
  -3 -11   6        2.40        0.64      3.23 o
  -2 -11   6        0.46        0.88      2.97 o
  -1 -11   6        0.40        1.10      2.83 o
   0 -11   6       11.39       18.07      2.85 o
   1 -11   6       27.87       31.76      5.97 o
   2 -11   6       15.10        8.99      4.43 o
   3 -11   6        2.40        4.43      4.12 o
  -7 -10   6       17.03       16.16      4.83 o
  -6 -10   6        2.51        0.73      4.79 o
  -5 -10   6       20.01       17.48      5.32 o
  -4 -10   6       19.73       21.53      3.37 o
  -3 -10   6        0.14       -2.24      2.88 o
  -2 -10   6       14.19       16.75      2.83 o
  -1 -10   6       16.00       17.69      4.62 o
   0 -10   6        3.89        4.32      6.00 o
   1 -10   6       15.21       12.60      2.71 o
   2 -10   6        0.93        3.83      2.52 o
   3 -10   6        4.19        5.67      3.90 o
   4 -10   6        2.28        2.25      4.07 o
   5 -10   6        2.36        3.73      4.19 o
  -8  -9   6        1.31        9.32      4.20 o
  -7  -9   6       14.75       17.23      3.44 o
  -6  -9   6       39.77       38.21      4.45 o
  -5  -9   6        0.03       -0.37      2.13 o
  -4  -9   6        0.83       -1.23      2.76 o
  -3  -9   6        7.02        9.13      2.77 o
  -2  -9   6       87.16      102.27      4.01 o
  -1  -9   6       62.44       54.41      2.92 o
   0  -9   6        3.95        0.17      2.98 o
   1  -9   6       23.63       27.71      2.42 o
   2  -9   6        0.09        1.95      2.29 o
   3  -9   6        9.43       11.64      2.35 o
   4  -9   6        3.26        1.69      2.36 o
   5  -9   6        0.70        2.00      3.47 o
   6  -9   6        0.59       10.03      4.43 o
   7  -9   6        0.40        0.73      4.90 o
  -9  -8   6        0.93        2.22      4.65 o
  -8  -8   6        0.29       -3.03      4.07 o
  -7  -8   6       69.31       71.59      4.46 o
  -6  -8   6       13.44       19.14      2.58 o
  -5  -8   6        2.92        1.70      2.22 o
  -4  -8   6        3.12       -0.22      1.93 o
  -3  -8   6       45.13       48.73      3.01 o
  -2  -8   6       26.15       33.32      2.54 o
  -1  -8   6       19.09       17.05      2.28 o
   0  -8   6       36.68       40.56      2.06 o
   1  -8   6       66.74       64.18      2.76 o
   2  -8   6        0.61        0.74      1.72 o
   3  -8   6        9.46        7.49      1.83 o
   4  -8   6       64.44       61.33      8.26 o
   5  -8   6       78.84       82.28      3.75 o
   6  -8   6       31.51       36.32      3.13 o
   7  -8   6        0.85       -1.02      3.07 o
   8  -8   6        0.01        0.76      3.43 o
 -10  -7   6        0.00       -2.43      4.61 o
  -9  -7   6       15.53       23.77      7.63 o
  -8  -7   6        1.37        0.85      4.04 o
  -7  -7   6        3.51        2.44      2.58 o
  -6  -7   6        3.83        2.66      2.32 o
  -5  -7   6       35.71       31.77      2.34 o
  -4  -7   6      116.52      121.02      3.42 o
  -3  -7   6       18.61       21.69      2.02 o
  -2  -7   6       96.12      100.58      2.13 o
  -1  -7   6       16.20       17.86      1.81 o
   0  -7   6      304.60      288.58      5.77 o
   1  -7   6      245.97      237.64      4.47 o
   2  -7   6        5.72        3.42      1.64 o
   3  -7   6       54.10       55.40      1.95 o
   4  -7   6        1.35        1.82      1.79 o
   5  -7   6       95.07       92.19      4.10 o
   6  -7   6        2.72        3.55      2.70 o
   7  -7   6       22.17       18.85      6.06 o
   8  -7   6        3.80        6.02      3.44 o
   9  -7   6        0.10       -2.87      5.79 o
 -10  -6   6       12.50        6.00      4.93 o
  -9  -6   6       40.78       40.52      4.86 o
  -8  -6   6       21.63       12.63      3.80 o
  -7  -6   6        0.27       -0.97      3.19 o
  -6  -6   6        3.27        4.77      2.27 o
  -5  -6   6       59.12       60.67      2.96 o
  -4  -6   6      213.37      212.99      4.37 o
  -3  -6   6       27.43       26.09      1.81 o
  -2  -6   6      520.70      504.83      6.64 o
  -1  -6   6        7.45        9.68      1.01 o
   0  -6   6       73.44       78.54      2.79 o
   1  -6   6       11.35       12.77      1.42 o
   2  -6   6      193.27      193.39      4.58 o
   3  -6   6      449.93      438.67      7.01 o
   4  -6   6        9.84        7.06      1.75 o
   5  -6   6       14.22       16.53      2.51 o
   6  -6   6       13.46       15.00      3.87 o
   7  -6   6       38.37       37.60      3.43 o
   8  -6   6       17.77       24.86      3.62 o
   9  -6   6        0.34       -1.71      7.91 o
  10  -6   6        1.17        4.63      6.35 o
 -11  -5   6        4.30        5.82      4.19 o
 -10  -5   6        0.17        2.04      3.60 o
  -9  -5   6        1.26       -1.05      2.91 o
  -8  -5   6        1.00       -0.67      2.46 o
  -7  -5   6       64.09       74.97      2.45 o
  -6  -5   6       61.82       75.53      2.22 o
  -5  -5   6       13.57       10.88      1.51 o
  -4  -5   6      480.45      479.04      6.26 o
  -3  -5   6      200.80      208.33      3.27 o
  -2  -5   6     1724.32     1732.13     17.72 o
  -1  -5   6      364.50      361.12      4.08 o
   0  -5   6      119.80      126.74      1.99 o
   1  -5   6      104.65      111.66      3.58 o
   2  -5   6       79.50       68.12      2.84 o
   3  -5   6      244.62      214.05      5.33 o
   4  -5   6        0.39       -1.34      1.62 o
   5  -5   6       43.76       49.59      3.46 o
   6  -5   6       11.19       13.48      2.70 o
   7  -5   6       14.77        9.64      2.93 o
   8  -5   6       10.76        8.58      3.18 o
   9  -5   6       13.76       13.58      3.79 o
  10  -5   6       44.60       40.34      4.45 o
 -11  -4   6       21.52       30.72      3.59 o
 -10  -4   6       23.03       21.12      3.03 o
  -9  -4   6        1.57       -0.98      2.54 o
  -8  -4   6        3.48        2.08      2.52 o
  -7  -4   6       87.84       92.68      2.53 o
  -6  -4   6      127.39      142.93      4.40 o
  -5  -4   6      160.78      149.31      2.86 o
  -4  -4   6       64.74       54.43      1.59 o
  -3  -4   6      389.23      390.05      4.92 o
  -2  -4   6      351.45      346.88      3.96 o
  -1  -4   6        0.63        0.03      0.51 o
   0  -4   6     1406.53     1431.15     13.68 o
   1  -4   6      922.45      908.77     10.91 o
   2  -4   6       43.14       48.87      1.15 o
   3  -4   6        4.07        8.92      0.77 o
   4  -4   6      144.81      153.72      2.42 o
   5  -4   6       90.88      100.98      3.30 o
   6  -4   6        0.08       -0.47      1.60 o
   7  -4   6       18.00       18.12      2.04 o
   8  -4   6       75.24       85.46      2.93 o
   9  -4   6        0.28        2.06      1.77 o
  10  -4   6       59.54       54.73      8.70 o
  11  -4   6       12.46        7.49      4.58 o
 -11  -3   6        4.45        4.08      4.44 o
 -10  -3   6        0.08        3.56      3.01 o
  -9  -3   6       14.34       13.94      2.77 o
  -8  -3   6        2.28        4.04      2.48 o
  -7  -3   6      103.59      100.11      2.56 o
  -6  -3   6       47.72       44.56      1.80 o
  -5  -3   6     1074.91     1034.12     12.47 o
  -4  -3   6      654.36      649.87      7.11 o
  -3  -3   6       45.67       47.62      1.28 o
  -2  -3   6      269.15      269.37      3.02 o
  -1  -3   6       12.64       11.92      0.78 o
   0  -3   6     1693.13     1698.33     20.00 o
   1  -3   6     1246.92     1258.66     14.91 o
   2  -3   6      139.84      131.15      1.98 o
   3  -3   6      360.65      342.29      4.31 o
   4  -3   6        1.11       -0.36      0.84 o
   5  -3   6      191.28      187.08      3.00 o
   6  -3   6       28.35       21.26      1.88 o
   7  -3   6       69.67       75.37      3.64 o
   8  -3   6      217.78      227.64      4.53 o
   9  -3   6       31.18       33.50      2.80 o
  10  -3   6        6.53        4.70      2.72 o
  11  -3   6        4.29        7.12      3.06 o
 -11  -2   6        2.74        5.15      4.04 o
 -10  -2   6        6.56       10.94      2.84 o
  -9  -2   6       32.25       37.06      2.95 o
  -8  -2   6       68.92       56.17      2.81 o
  -7  -2   6       23.87       26.93      2.24 o
  -6  -2   6       91.88       92.41      2.41 o
  -5  -2   6        4.09        3.03      1.02 o
  -4  -2   6      554.62      530.15     13.97 o
  -3  -2   6        7.09       10.48      0.77 o
  -2  -2   6      655.64      616.16      6.21 o
  -1  -2   6      398.93      421.91      4.67 o
   0  -2   6      882.05      889.06      9.30 o
   1  -2   6      193.31      198.93      2.64 o
   2  -2   6     1581.38     1595.32     17.36 o
   3  -2   6     1282.73     1193.60     13.18 o
   4  -2   6        7.19        2.83      0.81 o
   5  -2   6      283.39      265.99      3.88 o
   6  -2   6        5.47        7.18      1.57 o
   7  -2   6      288.67      295.65      6.29 o
   8  -2   6        4.01        4.80      2.28 o
   9  -2   6        0.34        3.85      2.10 o
  10  -2   6        0.74        0.59      2.35 o
  11  -2   6        0.43       -1.11      3.16 o
 -12  -1   6        0.42       -2.69      4.59 o
 -11  -1   6        1.67        5.49      3.63 o
 -10  -1   6        3.27       -0.06      2.64 o
  -9  -1   6       12.34       12.09      2.60 o
  -8  -1   6       11.31       10.85      2.24 o
  -7  -1   6       69.32       71.99      2.15 o
  -6  -1   6      335.63      338.01      4.58 o
  -5  -1   6      199.77      199.88      3.30 o
  -4  -1   6      152.41      160.30      2.42 o
  -3  -1   6      646.83      653.41      8.13 o
  -2  -1   6     3838.63     3998.81     43.54 o
  -1  -1   6      258.23      295.03      4.51 o
   0  -1   6     4131.34     4488.47     45.42 o
   1  -1   6      223.47      258.37      3.05 o
   2  -1   6     1118.72     1121.15     10.92 o
   3  -1   6      416.84      392.48      4.42 o
   4  -1   6      104.24      120.01      2.08 o
   5  -1   6      613.32      610.13     10.79 o
   6  -1   6       10.01        4.22      1.38 o
   7  -1   6       85.26       89.11      2.60 o
   8  -1   6       13.10       14.76      2.10 o
   9  -1   6       42.00       44.60      3.11 o
  10  -1   6       55.78       64.64      3.82 o
  11  -1   6       12.16        9.60      3.01 o
  12  -1   6        3.96        0.89      9.97 o
 -12   0   6        5.31       11.92      4.86 o
 -11   0   6       10.49       10.71      4.48 o
 -10   0   6       15.64       10.40      3.14 o
  -9   0   6       15.85       11.87      2.46 o
  -8   0   6       70.60       69.94      2.36 o
  -7   0   6       10.02       11.54      1.65 o
  -6   0   6        3.77        4.22      1.54 o
  -5   0   6       86.06       90.46      2.26 o
  -4   0   6      709.76      734.89      9.12 o
  -3   0   6      129.44      136.58      2.38 o
  -2   0   6     1099.59     1149.46     13.74 o
  -1   0   6      102.14      139.96      2.29 o
   0   0   6      293.19      248.38      2.97 o
   1   0   6      654.87      641.92      7.27 o
   2   0   6      571.74      574.73      6.63 o
   3   0   6      482.63      455.95      5.50 o
   4   0   6      988.01     1032.43     10.87 o
   5   0   6     1602.13     1534.97     17.03 o
   6   0   6       59.35       42.44      1.81 o
   7   0   6       15.42       19.67      2.25 o
   8   0   6        0.60       -1.18      1.85 o
   9   0   6       11.76        8.76      2.40 o
  10   0   6        0.21       -1.57      2.85 o
  11   0   6        0.19        0.37      4.75 o
  12   0   6        3.83        2.54      3.59 o
 -11   1   6        0.20        3.84      4.35 o
 -10   1   6        0.31       -3.28      3.75 o
  -9   1   6        0.14       -1.74      2.76 o
  -8   1   6        1.27        0.05      1.67 o
  -7   1   6        2.35        0.23      1.68 o
  -6   1   6      276.04      277.25      4.51 o
  -5   1   6      876.46      908.93     11.14 o
  -4   1   6     1292.76     1291.66     16.72 o
  -3   1   6        7.89        8.60      0.92 o
  -2   1   6      275.41      232.85      3.10 o
  -1   1   6       26.15       33.19      1.09 o
   0   1   6      210.06      176.78      2.64 o
   1   1   6      840.87      837.40      9.32 o
   2   1   6     1337.21     1404.20     16.67 o
   3   1   6      972.96      947.76     11.47 o
   4   1   6      498.29      529.79     10.08 o
   5   1   6        6.90        4.53      0.96 o
   6   1   6      274.62      303.60      4.90 o
   7   1   6      258.89      269.89      4.66 o
   8   1   6       49.89       48.33      3.67 o
   9   1   6        0.52        1.72      2.11 o
  10   1   6        3.09        1.14      2.86 o
  11   1   6        0.08        0.06      3.89 o
  12   1   6        4.59        3.03      3.64 o
 -11   2   6        1.52        6.98      4.22 o
 -10   2   6        0.25       -0.60      3.74 o
  -9   2   6        7.43        8.90      2.55 o
  -8   2   6       51.10       37.14      2.45 o
  -7   2   6        3.15       -0.11      1.62 o
  -6   2   6       14.49       17.26      1.60 o
  -5   2   6      212.14      225.98      3.29 o
  -4   2   6       73.42       70.03      1.60 o
  -3   2   6      614.24      634.58      8.51 o
  -2   2   6      581.07      521.25      5.31 o
  -1   2   6       70.44       77.13      1.37 o
   0   2   6      261.67      201.88      2.39 o
   1   2   6       42.02       45.17      1.46 o
   2   2   6     1680.68     1653.63     19.57 o
   3   2   6     1642.19     1553.89     18.45 o
   4   2   6      175.51      190.90      3.06 o
   5   2   6      203.40      170.00      3.01 o
   6   2   6      341.55      373.87      5.28 o
   7   2   6      826.60      811.74     11.17 o
   8   2   6       35.98       34.08      2.17 o
   9   2   6       96.90       95.89      3.39 o
  10   2   6       45.29       42.40      3.04 o
  11   2   6        0.48        1.12      3.51 o
  12   2   6        8.84       -1.31      9.21 o
 -11   3   6        0.09       -3.91      3.91 o
 -10   3   6        4.43        4.60      2.78 o
  -9   3   6       34.53       32.76      4.02 o
  -8   3   6       36.84       45.66      2.88 o
  -7   3   6       77.62       74.72      2.68 o
  -6   3   6       19.53       10.14      1.56 o
  -5   3   6       81.54       90.95      2.45 o
  -4   3   6        2.76        3.30      0.97 o
  -3   3   6      125.41      142.56      2.33 o
  -2   3   6     1236.70     1217.02     11.86 o
  -1   3   6       11.76       15.09      0.69 o
   0   3   6      896.89      862.72      8.52 o
   1   3   6      227.52      273.74      5.40 o
   2   3   6     2290.76     2450.44     28.75 o
   3   3   6      360.76      385.95      5.12 o
   4   3   6      816.02      803.30      9.94 o
   5   3   6     1380.22     1350.08     16.31 o
   6   3   6       83.20       67.56      1.99 o
   7   3   6       17.66       17.64      1.85 o
   8   3   6        2.91        5.43      2.16 o
   9   3   6       88.62       92.76      3.37 o
  10   3   6        2.86       -1.02      2.65 o
  11   3   6       11.83       15.46      3.13 o
  12   3   6        0.18        1.65      4.03 o
 -11   4   6        2.89       -3.78      3.78 o
 -10   4   6        0.01        3.38      3.37 o
  -9   4   6        2.44        2.60      2.78 o
  -8   4   6       19.78       27.07      2.72 o
  -7   4   6       41.43       41.19      2.74 o
  -6   4   6        0.71        2.45      1.72 o
  -5   4   6        2.40        6.76      1.59 o
  -4   4   6        3.00        3.75      1.00 o
  -3   4   6       23.83       24.52      0.99 o
  -2   4   6       13.38       16.52      0.90 o
  -1   4   6      504.62      527.23      5.69 o
   0   4   6     1600.12     1582.79     16.12 o
   1   4   6       89.48       90.64      1.56 o
   2   4   6      109.85       93.00      2.31 o
   3   4   6       42.59       43.67      1.28 o
   4   4   6      285.37      278.42      4.42 o
   5   4   6      906.64      887.22     11.03 o
   6   4   6        0.62        3.56      1.59 o
   7   4   6      502.53      489.21      8.04 o
   8   4   6        0.72        1.35      3.76 o
   9   4   6      171.53      172.69      4.75 o
  10   4   6        0.81        0.82      2.81 o
  11   4   6       49.88       53.97      3.59 o
  12   4   6       20.08       27.27      5.88 o
 -10   5   6       19.06       19.53      2.69 o
  -9   5   6        8.18        8.89      2.73 o
  -8   5   6        0.94       -0.13      2.36 o
  -7   5   6       18.42       15.29      2.30 o
  -6   5   6      127.66      138.02      3.86 o
  -5   5   6       51.28       53.47      2.36 o
  -4   5   6        5.34       11.53      1.28 o
  -3   5   6        2.00        3.44      0.88 o
  -2   5   6        3.48        3.41      0.85 o
  -1   5   6        8.14        6.67      1.16 o
   0   5   6      353.55      335.29      3.86 o
   1   5   6      122.35      128.72      2.03 o
   2   5   6      388.42      357.24      4.17 o
   3   5   6      522.27      518.50      5.84 o
   4   5   6      239.71      239.98      3.75 o
   5   5   6      580.76      574.65      8.16 o
   6   5   6      239.45      233.26      4.86 o
   7   5   6      540.72      525.11      7.86 o
   8   5   6        9.84        7.97      2.42 o
   9   5   6       11.42       19.51      3.08 o
  10   5   6        4.09        7.80      2.93 o
  11   5   6       21.22       27.48      4.07 o
  12   5   6        9.36       13.41      5.14 o
 -10   6   6        1.18       -0.03      3.62 o
  -9   6   6        0.23        1.14      6.39 o
  -8   6   6        1.44        5.49      2.02 o
  -7   6   6        0.06        1.65      1.96 o
  -6   6   6        4.85        6.93      3.46 o
  -5   6   6      154.58      148.19      5.28 o
  -4   6   6        8.50        4.73      1.16 o
  -3   6   6      384.72      411.27      6.93 o
  -2   6   6      393.91      384.75      4.67 o
  -1   6   6       60.27       61.84      1.37 o
   0   6   6       17.71       15.97      0.94 o
   1   6   6      375.76      361.06      4.50 o
   2   6   6     1160.28     1187.68     12.33 o
   3   6   6      249.84      261.59      3.61 o
   4   6   6      654.64      613.23      8.56 o
   5   6   6      596.77      562.27      9.92 o
   6   6   6       40.14       38.20      2.09 o
   7   6   6       90.14       90.60      3.04 o
   8   6   6        1.38       -2.44      2.44 o
   9   6   6       44.20       47.28      3.12 o
  10   6   6       10.31       19.42      3.14 o
  11   6   6        7.56        6.05      3.40 o
  -9   7   6        4.63       10.02      3.95 o
  -8   7   6       13.37       13.43      6.85 o
  -7   7   6       19.34       21.83      5.16 o
  -6   7   6        5.27        3.36      2.74 o
  -5   7   6       61.15       58.62      3.37 o
  -4   7   6       16.44       15.31      2.17 o
  -3   7   6      370.71      382.29      8.06 o
  -2   7   6      316.21      285.11      5.15 o
  -1   7   6        0.34       -0.94      0.94 o
   0   7   6       45.77       50.34      1.41 o
   1   7   6        0.11       -1.02      1.02 o
   2   7   6      142.87      134.12      2.93 o
   3   7   6        6.56        1.30      1.26 o
   4   7   6      424.45      389.41      5.45 o
   5   7   6      150.42      156.55      4.46 o
   6   7   6        0.61       -0.93      1.77 o
   7   7   6       26.15       29.43      2.38 o
   8   7   6        3.50        5.47      2.64 o
   9   7   6       53.37       63.09      3.91 o
  10   7   6       19.20       29.28      7.68 o
  11   7   6        0.72        0.49      4.19 o
  -9   8   6        0.13        3.37      4.35 o
  -8   8   6        0.81       -0.51      3.63 o
  -7   8   6        0.06       -2.04      3.38 o
  -6   8   6        0.00        0.84      3.06 o
  -5   8   6       22.13       16.09      2.90 o
  -4   8   6       67.72       55.10      4.63 o
  -3   8   6        1.06        2.99      2.05 o
  -2   8   6        0.45       -0.64      1.71 o
  -1   8   6      125.36      125.20      3.31 o
   0   8   6      139.44      133.55      3.38 o
   1   8   6       44.40       36.20      1.52 o
   2   8   6      161.68      159.79      3.62 o
   3   8   6       75.65       63.33      2.43 o
   4   8   6      188.53      189.50      4.35 o
   5   8   6       55.40       54.31      2.74 o
   6   8   6        0.51       -2.26      2.26 o
   7   8   6       80.43       79.27      3.77 o
   8   8   6       10.00        9.94      4.41 o
   9   8   6       14.48       11.45      4.33 o
  10   8   6        2.58       -4.33      4.33 o
  -8   9   6        0.48        1.42      6.94 o
  -7   9   6        0.70       -0.46      3.58 o
  -6   9   6       13.99       21.27      3.40 o
  -5   9   6        8.43       10.52      3.05 o
  -4   9   6        1.59        4.73      2.40 o
  -3   9   6        3.78        4.87      2.28 o
  -2   9   6        0.91        1.93      2.17 o
  -1   9   6        9.91       12.83      2.26 o
   0   9   6       69.64       56.72      2.77 o
   1   9   6        0.44        0.06      2.17 o
   2   9   6      158.63      147.36      5.65 o
   3   9   6      171.01      165.66      4.00 o
   4   9   6        1.03       -0.50      2.11 o
   5   9   6       69.04       68.79      3.34 o
   6   9   6        1.02       -1.26      2.95 o
   7   9   6       91.04       84.95      3.55 o
   8   9   6       19.14       12.71      3.44 o
   9   9   6        3.64        4.30      5.36 o
  -7  10   6        1.12       -2.13      4.42 o
  -6  10   6        2.53        1.56      3.26 o
  -5  10   6       14.06       12.92      3.24 o
  -4  10   6        7.73       15.20      2.73 o
  -3  10   6        2.60        2.87      2.51 o
  -2  10   6       28.28       26.31      2.61 o
  -1  10   6        6.19        7.71      2.44 o
   0  10   6        4.55        1.18      2.35 o
   1  10   6        1.08       -1.41      2.51 o
   2  10   6       14.60       15.98      2.78 o
   3  10   6        3.77        4.28      1.39 o
   4  10   6       28.30       31.78      2.31 o
   5  10   6        2.09        1.75      2.36 o
   6  10   6       41.36       36.46      3.05 o
   7  10   6       23.34       23.92      3.66 o
   8  10   6        5.90       10.66      3.64 o
   9  10   6        9.81       14.99      4.12 o
  -5  11   6        1.47        2.35      3.24 o
  -4  11   6        0.01        1.83      2.75 o
  -3  11   6        1.88        5.44      2.66 o
  -2  11   6        0.74       -0.08      2.58 o
  -1  11   6        5.03       11.34      4.40 o
   0  11   6        0.76        4.02      2.70 o
   1  11   6        0.32       -2.70      2.70 o
   2  11   6        0.25       -2.84      2.84 o
   3  11   6        8.52       11.85      3.15 o
   4  11   6       62.15       67.70      5.59 o
   5  11   6       36.85       34.80      2.55 o
   6  11   6        0.94       -2.65      2.65 o
   7  11   6        0.76        0.15      2.97 o
  -3  12   6        4.93        4.84      2.87 o
  -2  12   6        1.86        2.62      2.80 o
  -1  12   6        2.43        0.52      2.87 o
   0  12   6        3.02        2.82      2.97 o
   1  12   6        0.11        3.08      3.08 o
   2  12   6        0.11       -0.44      3.39 o
   3  12   6        5.85        4.19      3.44 o
   4  12   6       22.51       25.03      3.71 o
   5  12   6        1.00        0.72      3.84 o
   6  12   6        6.65        3.35      4.17 o
   0  13   6        1.07        0.14      4.01 o
   1  13   6        1.24       -0.34      3.33 o
   2  13   6        5.09        6.70      3.62 o
  -3 -11   7        8.70        9.16      3.37 o
  -2 -11   7        0.45       -2.28      3.06 o
  -1 -11   7       12.11       17.11      3.17 o
   0 -11   7        1.49        2.43      2.88 o
   1 -11   7        0.12        3.30      4.82 o
   2 -11   7        0.07        3.59      4.70 o
  -6 -10   7        6.85        4.22      4.75 o
  -5 -10   7        5.03       -1.27      5.90 o
  -4 -10   7        0.30        1.75      3.29 o
  -3 -10   7        2.88        2.45      3.05 o
  -2 -10   7       27.50       29.12      3.14 o
  -1 -10   7       19.41       28.96      3.04 o
   0 -10   7        0.57       -2.65      2.65 o
   1 -10   7        2.76        1.46      3.74 o
   2 -10   7       28.51       28.34      2.50 o
   3 -10   7       11.69        7.68      4.36 o
   4 -10   7        0.63        5.02      4.34 o
  -7  -9   7        0.42        2.19      4.67 o
  -6  -9   7       33.74       42.65      3.43 o
  -5  -9   7       66.93       67.38      2.83 o
  -4  -9   7       11.21       20.42      3.13 o
  -3  -9   7        6.67        7.68      2.93 o
  -2  -9   7       27.94       26.93      2.98 o
  -1  -9   7       60.01       63.82      5.24 o
   0  -9   7        1.10        1.85      2.69 o
   1  -9   7        6.68        1.93      2.88 o
   2  -9   7        1.20        1.25      3.48 o
   3  -9   7        0.28       -2.17      3.44 o
   4  -9   7        2.53        1.65      3.51 o
   5  -9   7       30.05       33.14      3.19 o
   6  -9   7       13.06       11.55      3.28 o
  -8  -8   7        4.05        9.66      6.20 o
  -7  -8   7       15.96       15.63      3.43 o
  -6  -8   7        2.70        7.25      3.01 o
  -5  -8   7        3.90       -0.85      2.31 o
  -4  -8   7      101.01      101.02      5.50 o
  -3  -8   7       61.36       62.34      2.63 o
  -2  -8   7       11.48       10.39      2.50 o
  -1  -8   7       10.07       11.08      3.93 o
   0  -8   7       30.71       34.06      2.56 o
   1  -8   7       28.64       29.92      3.26 o
   2  -8   7        2.26       -1.02      2.41 o
   3  -8   7        4.45        1.74      2.48 o
   4  -8   7        0.15        2.83      6.02 o
   5  -8   7        2.61        4.95      2.86 o
   6  -8   7        6.98       11.11      3.19 o
   7  -8   7        9.95        4.30      3.42 o
  -9  -7   7        7.67       13.97      4.48 o
  -8  -7   7       29.56       31.95      5.05 o
  -7  -7   7        4.43        3.87      3.28 o
  -6  -7   7       22.72       24.30      3.15 o
  -5  -7   7        6.47        4.13      2.22 o
  -4  -7   7      200.17      207.83      5.56 o
  -3  -7   7      157.71      148.04      3.59 o
  -2  -7   7        4.42        5.07      1.51 o
  -1  -7   7       62.19       60.16      3.42 o
   0  -7   7       74.89       72.49      3.50 o
   1  -7   7       31.76       24.77      2.69 o
   2  -7   7        1.81        2.35      2.31 o
   3  -7   7       67.23       72.94      2.71 o
   4  -7   7       62.21       61.38      3.26 o
   5  -7   7       39.40       34.47      5.37 o
   6  -7   7        5.86        6.31      3.04 o
   7  -7   7        4.78        3.39      6.49 o
   8  -7   7        2.57        3.05      3.60 o
 -10  -6   7        2.15        3.37      5.78 o
  -9  -6   7        1.30       -1.50      4.43 o
  -8  -6   7        5.52        4.94      4.43 o
  -7  -6   7        4.41       -1.09      3.01 o
  -6  -6   7       14.24       16.34      2.81 o
  -5  -6   7        8.89        9.66      2.84 o
  -4  -6   7       21.77       20.91      1.99 o
  -3  -6   7        4.67        0.82      1.71 o
  -2  -6   7       48.09       51.14      2.05 o
  -1  -6   7      511.33      498.49      8.14 o
   0  -6   7      118.72      101.31      2.97 o
   1  -6   7       27.05       27.14      2.00 o
   2  -6   7       17.45       21.46      2.30 o
   3  -6   7       23.53       27.28      1.82 o
   4  -6   7        9.25       11.83      3.25 o
   5  -6   7       16.57       22.79      5.08 o
   6  -6   7        4.67        5.39      2.88 o
   7  -6   7        1.29       -1.97      6.26 o
   8  -6   7        1.47        1.95      3.58 o
   9  -6   7        3.31        2.50      3.85 o
 -10  -5   7       17.37       14.82      3.88 o
  -9  -5   7        9.11       11.17      3.57 o
  -8  -5   7        2.45       -1.18      2.92 o
  -7  -5   7       24.28       19.47      2.26 o
  -6  -5   7      139.92      134.86      3.60 o
  -5  -5   7       54.05       53.78      2.43 o
  -4  -5   7       33.70       28.80      1.61 o
  -3  -5   7      159.83      158.07      2.85 o
  -2  -5   7      130.23      141.51      2.89 o
  -1  -5   7      453.32      458.44      5.50 o
   0  -5   7      112.07      102.14      1.96 o
   1  -5   7      597.71      567.50      7.74 o
   2  -5   7      203.87      174.44      6.14 o
   3  -5   7       11.06        8.32      1.55 o
   4  -5   7        9.38       16.08      2.42 o
   5  -5   7      159.00      168.37      6.53 o
   6  -5   7       78.22       83.93      4.08 o
   7  -5   7        0.23        0.41      3.04 o
   8  -5   7        2.56        4.05      6.40 o
   9  -5   7        5.22        4.32      3.94 o
  10  -5   7       12.10        5.19      4.37 o
 -11  -4   7        0.21       -1.67      3.54 o
 -10  -4   7        0.23       -1.79      3.10 o
  -9  -4   7        1.46        3.99      3.02 o
  -8  -4   7        7.95        9.08      2.59 o
  -7  -4   7        1.33       -0.57      2.24 o
  -6  -4   7       27.07       23.87      2.05 o
  -5  -4   7       69.58       71.58      2.37 o
  -4  -4   7       83.89       82.47      2.08 o
  -3  -4   7     1011.78     1000.28     12.01 o
  -2  -4   7       47.43       47.33      1.41 o
  -1  -4   7       25.90       31.02      1.18 o
   0  -4   7      404.64      386.69      5.48 o
   1  -4   7      820.78      743.54      8.37 o
   2  -4   7        8.74        2.06      0.94 o
   3  -4   7      197.93      201.32      2.81 o
   4  -4   7        0.46        0.00      1.03 o
   5  -4   7       99.30       98.88      3.66 o
   6  -4   7        1.81        6.07      1.64 o
   7  -4   7        9.86        6.33      1.78 o
   8  -4   7        0.22        0.42      1.81 o
   9  -4   7        1.00        1.43      3.80 o
  10  -4   7       37.03       38.74      4.66 o
 -11  -3   7        0.38       -0.02      3.35 o
 -10  -3   7       14.44       15.08      3.25 o
  -9  -3   7       55.49       54.68      3.23 o
  -8  -3   7       73.15       65.96      3.10 o
  -7  -3   7        2.37       -0.72      2.15 o
  -6  -3   7        8.10        8.59      1.86 o
  -5  -3   7       23.05       20.18      1.46 o
  -4  -3   7      218.08      224.90      3.47 o
  -3  -3   7       41.13       46.86      1.65 o
  -2  -3   7      325.39      322.23      3.80 o
  -1  -3   7      316.87      329.98      4.12 o
   0  -3   7       14.26       12.17      0.93 o
   1  -3   7       11.89        8.45      1.01 o
   2  -3   7      114.47      131.02      2.90 o
   3  -3   7      489.56      478.04      5.64 o
   4  -3   7       94.73       71.76      3.56 o
   5  -3   7       50.24       57.88      3.50 o
   6  -3   7        7.63        8.69      2.85 o
   7  -3   7       13.65       17.73      2.20 o
   8  -3   7       18.67       24.59      3.65 o
   9  -3   7        2.91        5.61      2.47 o
  10  -3   7        0.07       -0.56      2.84 o
  11  -3   7        7.78       13.25      4.00 o
 -11  -2   7        0.02        0.08      3.35 o
 -10  -2   7        0.80        1.18      3.03 o
  -9  -2   7        4.28        3.23      2.68 o
  -8  -2   7        0.43       -0.75      2.37 o
  -7  -2   7       30.85       34.02      2.44 o
  -6  -2   7      199.63      202.66      4.89 o
  -5  -2   7       10.45       10.42      1.20 o
  -4  -2   7       25.22       27.67      1.23 o
  -3  -2   7      238.37      226.74      3.10 o
  -2  -2   7      235.50      207.01      2.84 o
  -1  -2   7      618.53      623.86      6.76 o
   0  -2   7        3.94        9.22      0.90 o
   1  -2   7      384.99      354.52      4.34 o
   2  -2   7       30.16       33.27      1.27 o
   3  -2   7     1053.59      957.57     10.71 o
   4  -2   7       89.98       60.70      2.67 o
   5  -2   7      272.63      309.93      4.80 o
   6  -2   7       57.91       59.96      4.10 o
   7  -2   7        7.57        7.41      2.94 o
   8  -2   7        0.85        1.52      2.30 o
   9  -2   7       15.84       11.78      2.83 o
  10  -2   7       40.53       44.55      2.79 o
  11  -2   7        4.49       10.93      3.37 o
 -11  -1   7        6.36        1.19      4.63 o
 -10  -1   7        8.87        7.23      3.08 o
  -9  -1   7        6.08        6.80      2.69 o
  -8  -1   7       14.23       18.42      2.35 o
  -7  -1   7      140.38      147.13      4.01 o
  -6  -1   7      384.58      370.66      5.36 o
  -5  -1   7      160.88      164.11      4.59 o
  -4  -1   7      722.47      689.16      8.71 o
  -3  -1   7      127.27      121.79      2.41 o
  -2  -1   7      254.00      227.86      3.36 o
  -1  -1   7      143.86      149.61      2.55 o
   0  -1   7       48.48       30.10      1.01 o
   1  -1   7      606.85      571.65      6.22 o
   2  -1   7        2.84        2.70      0.83 o
   3  -1   7       38.93       30.81      1.14 o
   4  -1   7       55.45       84.80      1.93 o
   5  -1   7      402.40      404.88      6.83 o
   6  -1   7      190.76      172.26      3.46 o
   7  -1   7        0.81        2.48      1.88 o
   8  -1   7       28.08       29.79      2.81 o
   9  -1   7       10.84       11.27      2.80 o
  10  -1   7        8.66        4.00      4.33 o
  11  -1   7        2.43        1.64      3.05 o
 -11   0   7        2.10       -4.35      4.35 o
 -10   0   7        5.49       10.79      3.53 o
  -9   0   7        0.09       -2.58      2.58 o
  -8   0   7        6.32        3.29      2.23 o
  -7   0   7        1.67        2.27      1.70 o
  -6   0   7        4.96        3.74      1.60 o
  -5   0   7      251.87      247.28      3.88 o
  -4   0   7     1531.76     1479.62     17.73 o
  -3   0   7      435.02      470.51      6.12 o
  -2   0   7        7.17        5.62      0.99 o
  -1   0   7      112.34      104.31      2.08 o
   0   0   7      863.82      810.40      9.88 o
   1   0   7      840.48      769.21      9.44 o
   2   0   7      468.85      482.74      5.70 o
   3   0   7      764.34      739.90      7.97 o
   4   0   7       66.79       50.29      1.64 o
   5   0   7      539.81      527.74      7.46 o
   6   0   7      129.89      119.41      3.97 o
   7   0   7      528.89      562.44      9.05 o
   8   0   7      237.23      239.78      5.37 o
   9   0   7        3.28        2.93      3.03 o
  10   0   7        0.69        4.72      3.83 o
  11   0   7       10.83       10.87      4.74 o
  12   0   7        2.34       -2.92      3.42 o
 -11   1   7        4.20        6.38      4.23 o
 -10   1   7        8.28        8.38      5.77 o
  -9   1   7       42.09       47.29      3.43 o
  -8   1   7        4.85        2.11      1.85 o
  -7   1   7        8.33       10.68      1.90 o
  -6   1   7       24.00       25.28      1.81 o
  -5   1   7        7.32        5.33      1.43 o
  -4   1   7      164.35      162.74      2.92 o
  -3   1   7       16.81       17.05      1.17 o
  -2   1   7      722.57      699.51      8.67 o
  -1   1   7      484.31      493.14      6.28 o
   0   1   7     2794.39     3020.64     35.33 o
   1   1   7     1084.65     1147.86     12.68 o
   2   1   7      630.01      621.44      7.77 o
   3   1   7     1477.47     1457.48     17.41 o
   4   1   7      604.68      571.45      7.93 o
   5   1   7        6.68        7.29      1.20 o
   6   1   7        2.41        3.51      1.53 o
   7   1   7      159.03      180.08      3.80 o
   8   1   7       61.68       64.32      2.55 o
   9   1   7        1.69        2.86      2.12 o
  10   1   7       18.53       18.50      3.90 o
  11   1   7        0.28       -0.24      5.17 o
  12   1   7        0.09        4.62      4.66 o
 -11   2   7        0.88       -2.25      4.24 o
 -10   2   7        2.22        1.10      3.69 o
  -9   2   7        3.53        0.19      2.55 o
  -8   2   7       10.64       13.41      2.37 o
  -7   2   7      132.73      142.66      5.75 o
  -6   2   7      146.89      147.02      3.21 o
  -5   2   7       66.79       57.09      1.91 o
  -4   2   7        8.81       10.85      1.18 o
  -3   2   7        1.46        1.55      0.99 o
  -2   2   7      743.62      712.91      8.83 o
  -1   2   7      242.51      264.68      3.73 o
   0   2   7      110.17      102.28      1.90 o
   1   2   7     1103.52     1087.90     13.09 o
   2   2   7       53.53       45.82      1.42 o
   3   2   7     1726.65     1701.20     20.24 o
   4   2   7       21.29       18.61      1.26 o
   5   2   7     1194.24     1175.27     14.34 o
   6   2   7      507.72      474.31      7.05 o
   7   2   7       13.86       23.46      2.02 o
   8   2   7       17.90       19.12      2.14 o
   9   2   7       26.84       24.46      2.79 o
  10   2   7       16.46       13.97      3.24 o
  11   2   7        1.74        7.30      4.26 o
  12   2   7        5.87        4.07      4.90 o
 -11   3   7        3.53        7.01      6.62 o
 -10   3   7        2.30       -0.93      6.82 o
  -9   3   7        0.04       -2.63      2.86 o
  -8   3   7        0.15       -0.16      2.59 o
  -7   3   7       84.67       91.98      3.08 o
  -6   3   7      178.59      169.16      5.10 o
  -5   3   7       31.40       26.48      1.66 o
  -4   3   7      415.96      426.10      6.78 o
  -3   3   7      102.61       90.20      1.85 o
  -2   3   7      116.23      107.29      2.17 o
  -1   3   7       20.43       20.96      0.84 o
   0   3   7      702.08      650.73      6.61 o
   1   3   7     1766.92     1847.54     21.89 o
   2   3   7       39.38       33.71      1.30 o
   3   3   7      984.42      975.70     11.92 o
   4   3   7       93.76      102.98      2.45 o
   5   3   7      652.82      616.54      8.01 o
   6   3   7       92.87       79.02      2.21 o
   7   3   7        2.28        4.07      2.59 o
   8   3   7        1.95        4.24      2.30 o
   9   3   7        2.46        0.87      2.60 o
  10   3   7        9.10        7.83      2.96 o
  11   3   7        1.85        0.03      3.53 o
  12   3   7       15.42        2.98      7.34 o
 -10   4   7        2.08        2.92      2.93 o
  -9   4   7       11.26       13.60      3.06 o
  -8   4   7       65.38       54.56      3.22 o
  -7   4   7        2.33       -2.19      2.19 o
  -6   4   7       37.18       30.79      2.88 o
  -5   4   7       69.05       84.70      2.70 o
  -4   4   7      629.96      636.73      8.73 o
  -3   4   7        3.24        9.40      0.97 o
  -2   4   7      617.08      642.68      6.48 o
  -1   4   7       73.17       71.33      1.59 o
   0   4   7     1352.98     1337.78     14.51 o
   1   4   7      296.85      312.15      3.55 o
   2   4   7      365.12      353.14      4.52 o
   3   4   7     1035.32      993.00     13.15 o
   4   4   7       18.59       15.78      1.57 o
   5   4   7      108.24       96.27      2.50 o
   6   4   7        0.49        0.49      1.65 o
   7   4   7      138.28      155.72      4.07 o
   8   4   7      168.02      166.64      4.48 o
   9   4   7        0.31       -0.27      2.64 o
  10   4   7       32.29       39.21      3.28 o
  11   4   7        0.21       -3.30      3.30 o
 -10   5   7        5.04        4.41      2.78 o
  -9   5   7        0.88        7.66      2.84 o
  -8   5   7        1.21       -1.49      3.09 o
  -7   5   7        5.39        9.38      3.14 o
  -6   5   7        3.85        0.73      2.14 o
  -5   5   7      101.22      107.09      3.58 o
  -4   5   7      320.35      304.85      8.29 o
  -3   5   7      169.88      138.12      2.33 o
  -2   5   7      614.98      625.06      7.23 o
  -1   5   7     1239.12     1198.67     12.39 o
   0   5   7       70.38       64.80      1.69 o
   1   5   7       13.46       14.15      1.00 o
   2   5   7      664.22      632.39      9.09 o
   3   5   7      814.03      826.20     11.13 o
   4   5   7        2.78        3.94      1.51 o
   5   5   7      204.81      195.67      4.93 o
   6   5   7      145.82      127.96      5.99 o
   7   5   7        5.96        5.60      2.37 o
   8   5   7       55.87       52.78      3.10 o
   9   5   7        2.99        1.50      3.36 o
  10   5   7        1.14        4.34      3.06 o
  11   5   7        0.05       -3.37      3.37 o
 -10   6   7        0.94       -0.78      4.50 o
  -9   6   7        5.07        4.21      2.56 o
  -8   6   7        8.03       10.20      2.59 o
  -7   6   7       27.00       30.15      2.45 o
  -6   6   7       31.59       26.00      2.33 o
  -5   6   7       17.06       12.49      3.33 o
  -4   6   7        1.66        3.60      1.62 o
  -3   6   7       94.25       79.21      2.46 o
  -2   6   7        2.64        5.70      1.09 o
  -1   6   7      123.56      120.06      2.86 o
   0   6   7       92.14       94.95      2.06 o
   1   6   7       76.72       75.63      2.11 o
   2   6   7      338.29      325.20      4.59 o
   3   6   7      526.82      504.38      6.62 o
   4   6   7        2.30        4.59      1.61 o
   5   6   7      424.04      404.05      6.27 o
   6   6   7      168.44      152.42      3.67 o
   7   6   7       39.92       42.92      3.64 o
   8   6   7        0.65       -1.12      2.86 o
   9   6   7       88.32       90.28      3.75 o
  10   6   7       38.42       43.22      3.78 o
  11   6   7        0.20       -2.71      3.25 o
  -9   7   7        0.52       -4.03      4.03 o
  -8   7   7        0.56       -3.80      3.80 o
  -7   7   7        0.04       -3.39      3.39 o
  -6   7   7        0.98        1.50      3.06 o
  -5   7   7        0.13       -1.07      2.93 o
  -4   7   7        4.26        5.35      1.57 o
  -3   7   7       13.80        8.09      1.45 o
  -2   7   7       14.97       13.73      1.32 o
  -1   7   7        2.69       -1.35      1.72 o
   0   7   7      406.42      390.53      6.49 o
   1   7   7      920.13      870.95     11.70 o
   2   7   7       20.55       19.20      1.66 o
   3   7   7      485.43      452.13      6.76 o
   4   7   7       44.32       47.46      1.92 o
   5   7   7      298.48      300.55      5.48 o
   6   7   7        1.35       -1.04      2.04 o
   7   7   7      104.48      110.19      4.82 o
   8   7   7        1.24        1.63      2.99 o
   9   7   7       10.78        9.08      3.62 o
  10   7   7        2.09        2.79      3.92 o
  -8   8   7        2.41        4.06      3.98 o
  -7   8   7       12.08       12.59      3.72 o
  -6   8   7        4.63        6.22      3.34 o
  -5   8   7       17.63       22.18      3.24 o
  -4   8   7       50.74       49.03      3.78 o
  -3   8   7        0.69       -2.22      2.22 o
  -2   8   7       22.30       21.39      2.32 o
  -1   8   7        1.97       -0.87      2.04 o
   0   8   7       50.22       56.06      2.18 o
   1   8   7        0.66       -0.96      1.66 o
   2   8   7       95.33      102.15      3.17 o
   3   8   7      121.31      134.07      3.76 o
   4   8   7        9.93        7.50      2.79 o
   5   8   7       78.18       78.38      3.12 o
   6   8   7        6.71        1.77      2.42 o
   7   8   7       41.49       46.45      3.60 o
   8   8   7        9.01        9.32      4.14 o
   9   8   7        1.21       -1.31      4.44 o
  10   8   7        4.45       -0.56      5.00 o
  -7   9   7        3.43        2.03      3.68 o
  -6   9   7       14.93       10.12      3.56 o
  -5   9   7        5.61        4.96      3.09 o
  -4   9   7        0.10       -1.58      2.56 o
  -3   9   7       29.03       34.61      3.70 o
  -2   9   7       28.04       30.75      2.68 o
  -1   9   7        0.70       -2.30      2.30 o
   0   9   7        1.25        4.01      2.94 o
   1   9   7        1.53        1.00      1.43 o
   2   9   7       53.66       60.92      2.54 o
   3   9   7       74.76       76.44      2.90 o
   4   9   7        1.70       -0.91      2.27 o
   5   9   7       14.60       15.72      3.35 o
   6   9   7        0.88       -1.44      2.58 o
   7   9   7       12.10       10.46      2.92 o
   8   9   7        0.13        0.33      3.38 o
   9   9   7       17.73       23.71      5.00 o
  -6  10   7        1.01       -1.39      3.62 o
  -5  10   7        8.11        7.15      3.48 o
  -4  10   7       15.48       24.67      2.98 o
  -3  10   7       24.62       26.48      2.95 o
  -2  10   7       10.60        9.91      2.71 o
  -1  10   7        0.69       -1.27      2.43 o
   0  10   7       15.70       12.96      2.65 o
   1  10   7       14.08       21.41      2.78 o
   2  10   7       12.96       11.37      2.80 o
   3  10   7        0.42        4.35      1.95 o
   4  10   7       55.73       53.18      2.77 o
   5  10   7       72.25       80.88      3.33 o
   6  10   7       10.87        8.54      2.84 o
   7  10   7        6.30        5.47      3.08 o
   8  10   7        3.51       -2.29      3.66 o
  -5  11   7       17.38       23.13      3.86 o
  -4  11   7        6.99       13.20      4.22 o
  -3  11   7        0.36       -2.15      2.85 o
  -2  11   7        0.10       -2.71      2.71 o
  -1  11   7        0.32       -1.02      3.38 o
   0  11   7        2.34        3.55      2.85 o
   1  11   7        2.79        2.41      2.89 o
   2  11   7        8.26        6.11      3.06 o
   3  11   7       11.03        9.75      3.26 o
   4  11   7       12.08        8.84      3.49 o
   5  11   7       64.17       62.40      4.06 o
   6  11   7       19.23       13.62      2.97 o
   7  11   7        7.16        5.43      4.26 o
  -3  12   7        0.21        2.32      3.08 o
  -2  12   7        2.74        4.99      3.02 o
  -1  12   7       11.83       12.50      3.16 o
   0  12   7        2.86        3.69      3.13 o
   1  12   7        4.04        6.51      3.08 o
   2  12   7       21.12       22.49      3.55 o
   3  12   7       19.91       31.14      4.00 o
   4  12   7        3.96        7.97      4.18 o
   5  12   7        0.14       -1.41      3.92 o
  -5 -10   8        4.15       -1.99      4.80 o
  -4 -10   8        0.11        0.22      4.20 o
  -3 -10   8        4.22        2.80      3.30 o
  -2 -10   8        0.28        1.94      3.18 o
  -1 -10   8        4.79        7.39      4.22 o
   0 -10   8        0.08        1.02      3.01 o
   1 -10   8        4.73        3.48      3.14 o
   2 -10   8        6.12        9.24      2.63 o
   3 -10   8        1.81        5.31      4.80 o
  -6  -9   8        1.48       -2.92      3.11 o
  -5  -9   8        4.92        3.04      2.53 o
  -4  -9   8        8.97       11.46      4.08 o
  -3  -9   8       43.54       39.46      3.37 o
  -2  -9   8       35.30       28.89      3.16 o
  -1  -9   8        0.37       -0.83      2.81 o
   0  -9   8        3.05       -1.54      2.77 o
   1  -9   8       13.07       20.01      3.20 o
   2  -9   8       22.81       24.36      3.24 o
   3  -9   8        1.28        1.72      3.56 o
   4  -9   8        0.07       -3.01      3.01 o
   5  -9   8        3.60        2.52      3.39 o
  -8  -8   8        1.79       -1.38      4.35 o
  -7  -8   8        0.35        3.73      3.93 o
  -6  -8   8        0.29       -3.19      3.19 o
  -5  -8   8        2.09        2.25      2.81 o
  -4  -8   8       16.51       17.35      2.78 o
  -3  -8   8       88.02       87.92      2.77 o
  -2  -8   8       19.22       16.72      2.73 o
  -1  -8   8        1.52       -1.92      2.50 o
   0  -8   8        4.31        4.87      2.98 o
   1  -8   8       18.97       20.54      3.01 o
   2  -8   8       37.98       35.51      4.37 o
   3  -8   8       52.17       54.83      4.57 o
   4  -8   8       30.73       28.71      5.74 o
   5  -8   8        4.00        6.93      3.26 o
   6  -8   8        1.68       -0.29      3.59 o
   7  -8   8        7.93       12.61      3.71 o
  -9  -7   8        0.08       -1.99      6.11 o
  -8  -7   8        2.07       -1.53      4.25 o
  -7  -7   8        0.42       -0.82      4.36 o
  -6  -7   8       14.04       20.56      3.30 o
  -5  -7   8       41.96       41.63      3.22 o
  -4  -7   8        3.44        6.62      2.22 o
  -3  -7   8        5.02        5.59      2.12 o
  -2  -7   8       48.67       44.37      2.11 o
  -1  -7   8      244.27      250.04      5.81 o
   0  -7   8        1.84        1.15      2.28 o
   1  -7   8        3.00        7.46      2.65 o
   2  -7   8        1.12       -1.84      2.68 o
   3  -7   8       20.13       31.53      2.48 o
   4  -7   8       25.96       21.36      3.11 o
   5  -7   8       18.38       15.34      3.36 o
   6  -7   8        8.87        7.82      3.38 o
   7  -7   8        7.71        7.96      3.72 o
   8  -7   8        2.16        0.22      3.70 o
  -9  -6   8        1.23       -0.85      5.95 o
  -8  -6   8        3.01        2.11      5.34 o
  -7  -6   8        6.76        9.85      4.00 o
  -6  -6   8       41.67       42.05      3.31 o
  -5  -6   8       32.17       33.37      3.07 o
  -4  -6   8        2.47        0.46      1.98 o
  -3  -6   8       11.40       15.03      1.95 o
  -2  -6   8       85.45       89.83      2.77 o
  -1  -6   8       87.19       79.88      2.51 o
   0  -6   8       17.34       18.75      1.21 o
   1  -6   8       87.51       86.92      4.22 o
   2  -6   8       34.60       29.22      2.89 o
   3  -6   8        5.11        7.85      2.15 o
   4  -6   8        6.55        2.45      2.63 o
   5  -6   8       49.13       45.49      5.09 o
   6  -6   8       64.19       62.12      5.85 o
   7  -6   8       31.11       36.47      5.17 o
   8  -6   8        2.96        3.13      6.14 o
   9  -6   8        0.01       -3.07      4.12 o
 -10  -5   8        0.44        2.76      3.99 o
  -9  -5   8       10.49       13.77      3.56 o
  -8  -5   8       23.46       25.30      3.51 o
  -7  -5   8        1.54        2.33      2.93 o
  -6  -5   8       55.83       56.49      3.01 o
  -5  -5   8       10.61        9.55      2.33 o
  -4  -5   8       80.73       85.25      2.58 o
  -3  -5   8       27.27       31.39      1.78 o
  -2  -5   8        0.17        0.00      1.44 o
  -1  -5   8      172.29      169.50      4.78 o
   0  -5   8       79.86       81.14      3.35 o
   1  -5   8      300.06      287.05      4.84 o
   2  -5   8       31.63       19.87      1.28 o
   3  -5   8       64.52       86.94      4.20 o
   4  -5   8      105.79      105.42      4.69 o
   5  -5   8        0.30       -1.84      2.78 o
   6  -5   8       40.17       40.13      5.03 o
   7  -5   8        0.54        5.35      5.25 o
   8  -5   8        4.73        6.97      3.82 o
   9  -5   8        1.91        7.86      4.21 o
 -10  -4   8        7.54        7.71      3.96 o
  -9  -4   8       17.12       19.88      3.12 o
  -8  -4   8       80.61       91.30      3.53 o
  -7  -4   8       59.79       50.26      3.01 o
  -6  -4   8        7.43        6.41      2.08 o
  -5  -4   8        3.24        1.14      1.73 o
  -4  -4   8      142.95      141.39      3.34 o
  -3  -4   8        3.38        2.49      1.28 o
  -2  -4   8      133.52      122.05      2.49 o
  -1  -4   8      568.73      561.57      7.81 o
   0  -4   8       46.27       40.92      1.73 o
   1  -4   8      331.37      331.88      4.59 o
   2  -4   8        5.75        0.24      1.15 o
   3  -4   8      442.76      481.67      7.62 o
   4  -4   8      156.49      148.21      3.83 o
   5  -4   8        1.74        2.85      1.77 o
   6  -4   8        3.40        5.52      1.87 o
   7  -4   8       15.24       13.24      1.77 o
   8  -4   8       36.88       37.73      3.34 o
   9  -4   8        6.31        5.48      4.25 o
  10  -4   8        2.63       -0.69      4.55 o
 -10  -3   8        0.11       -1.23      3.36 o
  -9  -3   8        0.01        2.90      2.91 o
  -8  -3   8       11.54       13.08      2.68 o
  -7  -3   8        1.14        3.73      2.25 o
  -6  -3   8      141.43      133.67      3.47 o
  -5  -3   8       71.76       71.76      2.79 o
  -4  -3   8       96.38       91.86      2.72 o
  -3  -3   8      223.45      234.95      3.59 o
  -2  -3   8      417.00      386.94      6.68 o
  -1  -3   8     1325.08     1322.88     15.65 o
   0  -3   8       15.42       15.70      1.10 o
   1  -3   8       58.95       60.49      1.58 o
   2  -3   8       64.95       82.40      2.30 o
   3  -3   8      396.68      402.76      5.91 o
   4  -3   8       14.19       10.20      2.11 o
   5  -3   8       38.56       47.74      2.44 o
   6  -3   8      116.60      122.17      5.27 o
   7  -3   8        1.18        2.29      2.26 o
   8  -3   8       10.03        8.68      2.50 o
   9  -3   8       23.27       25.80      3.36 o
  10  -3   8       19.94       25.15      3.18 o
 -11  -2   8        0.04       -0.60      3.40 o
 -10  -2   8        3.77        1.45      3.16 o
  -9  -2   8        8.88        6.71      2.88 o
  -8  -2   8        9.09        9.03      2.70 o
  -7  -2   8       60.66       69.09      3.74 o
  -6  -2   8      151.32      168.19      4.22 o
  -5  -2   8      147.73      140.36      3.25 o
  -4  -2   8        2.11        0.49      1.51 o
  -3  -2   8      916.72      908.18     11.24 o
  -2  -2   8        1.59        0.05      1.18 o
  -1  -2   8      332.89      346.38      4.79 o
   0  -2   8      187.55      193.09      3.37 o
   1  -2   8     1823.58     1817.54     20.33 o
   2  -2   8       48.10       32.62      1.20 o
   3  -2   8      568.87      612.73      7.25 o
   4  -2   8       85.96       70.48      2.66 o
   5  -2   8      294.74      314.48      5.69 o
   6  -2   8      210.09      223.17      5.33 o
   7  -2   8        0.04       -0.57      2.30 o
   8  -2   8        1.23        1.21      2.58 o
   9  -2   8        9.86        3.31      2.69 o
  10  -2   8        1.49       -0.99      3.11 o
  11  -2   8        2.28        4.59      4.01 o
 -11  -1   8        2.68        8.59      3.98 o
 -10  -1   8        0.81        1.88      3.24 o
  -9  -1   8        0.30        0.51      2.93 o
  -8  -1   8       19.72       27.24      2.76 o
  -7  -1   8       18.29       18.00      2.34 o
  -6  -1   8        9.28        8.24      2.11 o
  -5  -1   8        1.00       -1.24      1.60 o
  -4  -1   8      166.37      154.61      2.93 o
  -3  -1   8      439.01      443.82      5.96 o
  -2  -1   8       19.58       20.10      1.43 o
  -1  -1   8      456.96      446.10      6.36 o
   0  -1   8      253.95      252.39      3.46 o
   1  -1   8     1208.65     1223.06     14.83 o
   2  -1   8      402.05      367.31      4.10 o
   3  -1   8       54.17       66.45      2.23 o
   4  -1   8       66.52       57.72      2.04 o
   5  -1   8      106.29      122.84      2.91 o
   6  -1   8        5.01        5.83      1.66 o
   7  -1   8       47.17       46.78      2.59 o
   8  -1   8      104.99      102.61      4.05 o
   9  -1   8       68.75       59.61      4.22 o
  10  -1   8        2.51        4.05      3.22 o
  11  -1   8        0.92        0.99      3.26 o
 -11   0   8        0.92        2.91      6.85 o
 -10   0   8        5.95        8.18      4.06 o
  -9   0   8       15.70       24.95      2.82 o
  -8   0   8       36.23       36.48      2.90 o
  -7   0   8       26.03       20.05      2.48 o
  -6   0   8       35.10       33.07      2.01 o
  -5   0   8        9.06        2.93      1.58 o
  -4   0   8       28.76       31.73      1.54 o
  -3   0   8        2.61       -1.18      1.18 o
  -2   0   8      179.37      160.88      2.95 o
  -1   0   8      531.55      493.98      6.40 o
   0   0   8        0.46       -0.97      1.00 o
   1   0   8      763.66      732.36      9.86 o
   2   0   8      618.52      614.26      6.77 o
   3   0   8     1432.20     1408.18     15.81 o
   4   0   8     1181.89     1084.09     14.34 o
   5   0   8       52.15       64.87      2.11 o
   6   0   8       33.72       32.54      1.97 o
   7   0   8       24.21       24.43      2.06 o
   8   0   8       27.94       26.93      2.48 o
   9   0   8        0.90        7.90      3.08 o
  10   0   8        3.74       10.29      5.94 o
  11   0   8        0.06       -2.17      4.27 o
 -11   1   8        0.22       -1.68      4.73 o
 -10   1   8        0.17        1.59      7.83 o
  -9   1   8        2.55        2.33      3.07 o
  -8   1   8        7.74        5.93      2.49 o
  -7   1   8        5.29        3.57      1.98 o
  -6   1   8      320.88      318.07      5.25 o
  -5   1   8      518.11      476.21      7.01 o
  -4   1   8       54.27       53.51      2.15 o
  -3   1   8       31.03       25.47      1.56 o
  -2   1   8      461.73      455.59      6.03 o
  -1   1   8      352.40      367.47      5.00 o
   0   1   8       44.06       32.59      1.34 o
   1   1   8      890.34      847.37      9.61 o
   2   1   8       25.62       30.33      1.33 o
   3   1   8      227.51      209.55      3.35 o
   4   1   8       61.39       42.83      1.79 o
   5   1   8       41.34       54.02      2.51 o
   6   1   8       57.14       58.78      2.25 o
   7   1   8        6.84        2.68      1.88 o
   8   1   8        5.51        3.90      2.10 o
   9   1   8       39.16       30.70      3.29 o
  10   1   8       49.28       57.37     11.12 o
  11   1   8        4.75        3.21      4.98 o
 -11   2   8        4.13       10.13      4.71 o
 -10   2   8        9.90       10.08      4.18 o
  -9   2   8        2.68        3.25      3.75 o
  -8   2   8        0.52        0.98      2.43 o
  -7   2   8        0.03        2.27      2.01 o
  -6   2   8       18.22       24.20      1.96 o
  -5   2   8        8.48        4.45      1.63 o
  -4   2   8       27.67       29.44      1.70 o
  -3   2   8       12.26       13.83      1.68 o
  -2   2   8       67.55       69.28      1.98 o
  -1   2   8      314.62      335.47      4.20 o
   0   2   8      193.61      178.44      2.77 o
   1   2   8     1664.92     1598.55     19.07 o
   2   2   8      141.52      143.85      2.66 o
   3   2   8       22.71       16.48      1.29 o
   4   2   8        3.23        2.79      1.26 o
   5   2   8      536.27      551.74      7.94 o
   6   2   8      488.56      479.33      7.21 o
   7   2   8       54.74       66.32      3.20 o
   8   2   8      143.43      148.37      4.35 o
   9   2   8        2.64       -1.39      2.71 o
  10   2   8       20.10       20.90      3.62 o
  11   2   8        2.47        5.88      4.45 o
 -10   3   8        1.95        3.31      4.15 o
  -9   3   8       10.80        8.00      3.76 o
  -8   3   8        1.04       -1.30      2.70 o
  -7   3   8        0.00        1.63      2.28 o
  -6   3   8       14.79       13.67      1.90 o
  -5   3   8        3.34        2.73      1.61 o
  -4   3   8       26.85       29.09      1.70 o
  -3   3   8      497.57      469.19      8.04 o
  -2   3   8      548.29      566.27      6.28 o
  -1   3   8      240.97      266.79      3.53 o
   0   3   8        6.38        6.78      1.00 o
   1   3   8      881.60      847.77     17.97 o
   2   3   8       34.08       46.85      1.60 o
   3   3   8      738.85      691.74      8.79 o
   4   3   8      378.98      364.66      5.23 o
   5   3   8       17.35       19.87      1.63 o
   6   3   8       42.29       40.69      2.44 o
   7   3   8       98.32      113.54      5.09 o
   8   3   8       73.29       88.73      4.20 o
   9   3   8        6.24        3.57      2.58 o
  10   3   8        3.12        1.61      2.97 o
  11   3   8        7.10        5.90      3.77 o
 -10   4   8        1.29       -2.29      3.88 o
  -9   4   8        4.31        3.44      3.15 o
  -8   4   8        4.52        3.31      2.75 o
  -7   4   8        0.42        2.45      2.61 o
  -6   4   8        2.39        4.58      2.25 o
  -5   4   8        0.38       -1.82      1.82 o
  -4   4   8        5.75        7.71      1.53 o
  -3   4   8       12.44        9.31      1.22 o
  -2   4   8       13.35       10.19      1.03 o
  -1   4   8       43.93       53.52      1.77 o
   0   4   8       43.64       55.25      1.28 o
   1   4   8       74.06       73.86      1.73 o
   2   4   8       38.03       30.74      1.45 o
   3   4   8     1114.46     1098.81     14.57 o
   4   4   8      443.59      411.45      6.26 o
   5   4   8       76.12       71.34      2.31 o
   6   4   8       68.36       58.63      2.60 o
   7   4   8      180.54      187.72      4.61 o
   8   4   8       67.22       68.69      3.22 o
   9   4   8       27.60       22.80      4.08 o
  10   4   8       19.07       21.22      3.36 o
  11   4   8        0.56        3.37      3.27 o
 -10   5   8        7.01        8.93      3.46 o
  -9   5   8        6.03        6.00      3.06 o
  -8   5   8        2.08        2.62      3.79 o
  -7   5   8       11.22       21.91      2.75 o
  -6   5   8       15.05       17.68      2.55 o
  -5   5   8       31.84       16.30      2.33 o
  -4   5   8        2.31        2.26      1.89 o
  -3   5   8        9.96       12.75      1.22 o
  -2   5   8      210.35      206.90      3.28 o
  -1   5   8        6.37        8.03      1.26 o
   0   5   8       48.19       31.89      1.46 o
   1   5   8      165.56      179.20      3.08 o
   2   5   8       25.28       32.02      1.56 o
   3   5   8      153.23      152.09      3.32 o
   4   5   8       26.92       24.64      1.83 o
   5   5   8      170.71      168.18      3.74 o
   6   5   8       34.94       34.01      2.17 o
   7   5   8       28.44       29.23      2.64 o
   8   5   8        5.20       10.08      2.83 o
   9   5   8        7.99        7.83      2.94 o
  10   5   8       35.64       39.81      3.63 o
  11   5   8        8.74        7.47      3.53 o
  -9   6   8        7.42        6.65      2.81 o
  -8   6   8        0.02       -2.65      2.65 o
  -7   6   8        0.06        3.00      3.17 o
  -6   6   8       10.91        5.28      2.35 o
  -5   6   8        0.35        1.14      2.16 o
  -4   6   8       36.25       41.58      2.44 o
  -3   6   8        8.39        8.32      1.76 o
  -2   6   8      179.44      185.69      3.45 o
  -1   6   8      178.76      151.83      3.13 o
   0   6   8     1105.15     1046.53     12.59 o
   1   6   8      355.98      365.48      5.11 o
   2   6   8       21.86       20.66      1.52 o
   3   6   8       23.60       22.86      1.62 o
   4   6   8        3.44        1.55      1.69 o
   5   6   8        5.24        5.35      1.96 o
   6   6   8        2.73        0.29      2.08 o
   7   6   8        1.96        2.26      2.45 o
   8   6   8       33.30       42.31      3.15 o
   9   6   8        1.82       -0.44      3.14 o
  10   6   8       32.82       38.02      3.66 o
  11   6   8        0.01        2.16      3.97 o
  -9   7   8        2.38        5.89      4.46 o
  -8   7   8       17.49       17.63      4.18 o
  -7   7   8        7.30        4.39      3.68 o
  -6   7   8        1.26        1.16      1.96 o
  -5   7   8       19.33       26.07      2.21 o
  -4   7   8       15.60       21.19      1.91 o
  -3   7   8       15.98       10.77      2.26 o
  -2   7   8        4.24        8.14      1.71 o
  -1   7   8       43.22       44.19      3.16 o
   0   7   8        1.71        1.63      1.68 o
   1   7   8      135.57      129.65      3.07 o
   2   7   8       14.69       18.78      1.69 o
   3   7   8       86.67       81.33      2.52 o
   4   7   8        6.07        8.55      1.91 o
   5   7   8       15.80       15.86      2.04 o
   6   7   8        4.62        6.43      2.11 o
   7   7   8       60.67       69.92      3.19 o
   8   7   8      116.43      133.87      6.86 o
   9   7   8        0.11       -1.48      3.39 o
  10   7   8        9.52        9.11      4.68 o
  -8   8   8        0.44        0.01      4.23 o
  -7   8   8        0.63       -0.06      3.87 o
  -6   8   8        0.17        3.26      3.58 o
  -5   8   8        0.01        2.33      3.18 o
  -4   8   8        5.17        5.99      2.50 o
  -3   8   8        1.59        1.00      2.41 o
  -2   8   8        9.32       12.07      2.05 o
  -1   8   8       97.04      103.85      3.06 o
   0   8   8        3.11        1.28      1.78 o
   1   8   8       12.47       16.39      3.50 o
   2   8   8      116.56       96.76      3.87 o
   3   8   8      247.90      243.46      5.06 o
   4   8   8        9.82       17.44      2.41 o
   5   8   8       91.17       82.84      3.30 o
   6   8   8       38.62       43.56      3.00 o
   7   8   8       28.54       21.46      4.73 o
   8   8   8       29.67       33.52      4.64 o
   9   8   8        5.64        0.80      4.62 o
  -7   9   8        4.54        2.56      4.01 o
  -6   9   8       15.97       18.18      3.87 o
  -5   9   8        2.10        2.47      3.52 o
  -4   9   8        0.03        1.07      2.73 o
  -3   9   8        2.12        3.42      2.65 o
  -2   9   8       16.64       19.31      2.74 o
  -1   9   8       27.31       27.00      2.76 o
   0   9   8       10.90       10.27      1.55 o
   1   9   8       46.01       44.24      2.35 o
   2   9   8        0.38        0.17      2.02 o
   3   9   8       57.82       50.25      2.98 o
   4   9   8       21.32       20.34      2.50 o
   5   9   8       61.50       63.15      3.21 o
   6   9   8       36.70       41.86      3.73 o
   7   9   8        1.71       -1.80      3.41 o
   8   9   8        0.45       -1.54      3.60 o
   9   9   8       16.76        9.02      4.63 o
  -6  10   8        1.60        1.44      8.48 o
  -5  10   8        1.95        8.12      3.77 o
  -4  10   8       19.99       23.89      3.20 o
  -3  10   8       13.30       10.10      2.91 o
  -2  10   8        3.52        4.39      2.75 o
  -1  10   8        2.90       -0.31      3.64 o
   0  10   8        8.97        7.01      2.83 o
   1  10   8        4.86        7.10      2.91 o
   2  10   8        0.03       -0.21      1.80 o
   3  10   8        1.23        3.46      2.21 o
   4  10   8        0.70       -2.43      2.43 o
   5  10   8       15.83       15.19      2.83 o
   6  10   8        5.53        5.31      2.85 o
   7  10   8        1.64        4.39      3.44 o
   8  10   8        1.78        2.25      3.72 o
  -4  11   8       11.52       11.32      3.28 o
  -3  11   8        9.41       13.85      3.17 o
  -2  11   8        0.75       -0.89      3.00 o
  -1  11   8        1.39        5.66      3.08 o
   0  11   8        2.51        3.68      2.99 o
   1  11   8        5.83        5.85      3.15 o
   2  11   8        4.46        7.08      3.27 o
   3  11   8       34.19       40.06      3.81 o
   4  11   8       15.68       22.25      2.45 o
   5  11   8        0.57        1.55      3.41 o
   6  11   8        2.27        1.89      2.99 o
  -2  12   8       10.01       13.89      3.35 o
  -1  12   8       18.51       24.36      7.20 o
   0  12   8        0.04       -2.14      3.20 o
   1  12   8       31.63       37.81      5.18 o
   2  12   8        2.56       -2.29      3.34 o
   3  12   8       13.37       15.90      3.69 o
   4  12   8        1.99       11.53      4.65 o
  -3 -10   9       34.32       36.50      6.37 o
  -2 -10   9        1.97        5.51      4.15 o
  -1 -10   9        0.39        4.03      3.94 o
   0 -10   9        8.24        4.43      3.78 o
   1 -10   9       20.61       24.95      5.67 o
   2 -10   9       10.78       11.66      2.93 o
  -5  -9   9        4.79        1.30      9.20 o
  -4  -9   9        5.35       -0.14      4.24 o
  -3  -9   9       41.10       47.54      5.17 o
  -2  -9   9        6.88        1.50      3.78 o
  -1  -9   9        0.89       -0.42      4.37 o
   0  -9   9        3.71        1.40      3.55 o
   1  -9   9        5.00        4.35      3.61 o
   2  -9   9        8.65       13.02      2.84 o
   3  -9   9        1.10       -0.67      5.93 o
   4  -9   9       22.30       28.81      3.83 o
  -7  -8   9        0.39        2.63      4.06 o
  -6  -8   9        8.48       12.48      3.51 o
  -5  -8   9       35.81       37.20      3.37 o
  -4  -8   9        0.82        3.96      2.66 o
  -3  -8   9        4.04        6.28      2.08 o
  -2  -8   9        1.08        0.36      3.57 o
  -1  -8   9       74.16       81.91      4.46 o
   0  -8   9       41.09       34.69      7.16 o
   1  -8   9        0.22        3.26      4.99 o
   2  -8   9       26.75       32.63      3.59 o
   3  -8   9        3.53        2.48      3.34 o
   4  -8   9       29.72       36.69      3.72 o
   5  -8   9       12.92        6.38      3.55 o
   6  -8   9        0.28       -3.62      3.62 o
  -8  -7   9        2.26        4.81      4.52 o
  -7  -7   9        7.37       13.34      4.94 o
  -6  -7   9       13.74       16.72      3.47 o
  -5  -7   9       46.00       49.10      5.46 o
  -4  -7   9       18.77       13.47      2.79 o
  -3  -7   9        0.78        0.16      2.46 o
  -2  -7   9        5.23        7.51      1.98 o
  -1  -7   9       71.42       75.46      2.47 o
   0  -7   9       68.37       69.54      4.03 o
   1  -7   9       49.28       60.05      7.59 o
   2  -7   9      220.40      215.58      6.69 o
   3  -7   9        5.43        0.74      3.48 o
   4  -7   9        6.60        8.25      3.31 o
   5  -7   9        1.25        1.21      3.84 o
   6  -7   9       17.96       23.90      3.74 o
   7  -7   9        2.80        5.03      3.91 o
  -9  -6   9        1.10       -2.63      4.77 o
  -8  -6   9        1.71       -1.03      4.48 o
  -7  -6   9       23.02       30.68      4.44 o
  -6  -6   9        0.61       -3.24      3.24 o
  -5  -6   9       10.84       19.28      3.14 o
  -4  -6   9        2.65        2.47      4.15 o
  -3  -6   9      261.07      257.82      6.17 o
  -2  -6   9      126.03      133.25      4.46 o
  -1  -6   9      120.43      126.99      3.94 o
   0  -6   9       46.92       40.48      2.21 o
   1  -6   9      343.26      341.33      8.82 o
   2  -6   9      116.80      106.25      4.85 o
   3  -6   9        3.40        5.09      2.38 o
   4  -6   9       56.60       64.34      3.95 o
   5  -6   9        2.96        3.68      4.08 o
   6  -6   9        1.46       -1.19      3.51 o
   7  -6   9        2.11        4.46      3.73 o
   8  -6   9        1.38       -3.98      3.98 o
  -9  -5   9        2.07        4.19      8.65 o
  -8  -5   9       39.01       39.29      5.60 o
  -7  -5   9       43.75       47.15      4.55 o
  -6  -5   9        4.85        4.93      3.00 o
  -5  -5   9        5.79        4.91      2.82 o
  -4  -5   9       29.58       26.22      2.79 o
  -3  -5   9      217.40      213.81      5.54 o
  -2  -5   9       65.70       67.37      3.90 o
  -1  -5   9      337.95      321.26      6.71 o
   0  -5   9       81.30       70.69      2.94 o
   1  -5   9       21.13       21.51      2.31 o
   2  -5   9       30.98       30.74      3.49 o
   3  -5   9       22.58       27.03      1.98 o
   4  -5   9      227.40      230.77      7.01 o
   5  -5   9       45.27       44.47      4.59 o
   6  -5   9        0.59       -3.35      3.35 o
   7  -5   9        6.63        8.97      3.80 o
   8  -5   9       20.39       22.56      4.27 o
   9  -5   9        4.04       11.22      4.48 o
 -10  -4   9        1.79        0.10      4.20 o
  -9  -4   9        0.88        0.07      3.69 o
  -8  -4   9        4.89        6.21      3.55 o
  -7  -4   9        0.12        0.91      2.70 o
  -6  -4   9        7.37        4.70      2.41 o
  -5  -4   9       50.11       55.96      2.49 o
  -4  -4   9        4.81        5.18      1.87 o
  -3  -4   9      125.59      134.09      3.27 o
  -2  -4   9        7.71        8.62      1.67 o
  -1  -4   9      549.97      517.18      8.36 o
   0  -4   9      695.81      675.02     10.49 o
   1  -4   9        1.41        0.39      1.85 o
   2  -4   9      209.74      196.38      4.66 o
   3  -4   9       20.51       27.35      1.88 o
   4  -4   9      160.77      162.66      4.30 o
   5  -4   9        7.95        4.37      2.04 o
   6  -4   9       46.67       47.35      2.69 o
   7  -4   9        4.65        2.98      2.13 o
   8  -4   9        0.12        0.65      2.83 o
   9  -4   9        3.08        1.34      4.19 o
 -10  -3   9       16.73       19.82      3.64 o
  -9  -3   9        7.69        3.55      3.17 o
  -8  -3   9        9.10        9.20      2.94 o
  -7  -3   9       15.15       12.15      2.67 o
  -6  -3   9       99.28      103.96      3.43 o
  -5  -3   9      150.27      154.64      3.86 o
  -4  -3   9       12.52        8.20      1.83 o
  -3  -3   9      126.39      123.46      3.06 o
  -2  -3   9       10.92       16.93      1.60 o
  -1  -3   9       43.25       42.58      1.83 o
   0  -3   9       23.97       18.00      1.54 o
   1  -3   9       62.34       66.63      2.01 o
   2  -3   9      208.12      191.09      4.02 o
   3  -3   9       15.83        9.17      1.76 o
   4  -3   9      147.29      148.37      4.20 o
   5  -3   9        0.38       -0.21      2.18 o
   6  -3   9      201.51      197.18      5.08 o
   7  -3   9       78.21       69.35      3.22 o
   8  -3   9        0.20        3.34      3.19 o
   9  -3   9        2.75        3.99      2.31 o
  10  -3   9        3.76        7.50      3.13 o
 -10  -2   9        2.92       -3.23      3.23 o
  -9  -2   9        0.18        3.78      3.05 o
  -8  -2   9       20.43       30.22      3.02 o
  -7  -2   9       20.99       18.96      2.59 o
  -6  -2   9        1.10        1.93      2.21 o
  -5  -2   9        2.18        0.28      1.82 o
  -4  -2   9      165.93      143.10      3.36 o
  -3  -2   9      131.97      133.44      3.13 o
  -2  -2   9        5.77        2.00      1.51 o
  -1  -2   9      270.14      257.39      4.99 o
   0  -2   9       67.11       68.41      2.06 o
   1  -2   9      846.58      825.49     11.11 o
   2  -2   9     1659.68     1593.43     18.75 o
   3  -2   9        9.45        2.97      1.46 o
   4  -2   9      243.76      253.68      4.96 o
   5  -2   9        5.93        3.01      1.85 o
   6  -2   9       33.35       27.16      2.52 o
   7  -2   9        0.12        0.09      2.51 o
   8  -2   9       68.87       61.11      3.42 o
   9  -2   9       23.72       17.52      3.23 o
  10  -2   9        0.86        2.49      3.33 o
 -10  -1   9        0.04       -3.03      3.03 o
  -9  -1   9        1.57       -0.73      2.89 o
  -8  -1   9       67.20       77.12      3.54 o
  -7  -1   9      100.80      107.20      3.59 o
  -6  -1   9       27.27       29.17      2.35 o
  -5  -1   9        0.79       -1.91      1.91 o
  -4  -1   9       23.34       21.59      1.84 o
  -3  -1   9      105.78      117.17      2.90 o
  -2  -1   9      191.40      160.37      3.25 o
  -1  -1   9     1215.48     1190.41     14.44 o
   0  -1   9      291.73      311.33      4.48 o
   1  -1   9       85.39       78.57      3.12 o
   2  -1   9       79.26       65.19      1.83 o
   3  -1   9       88.81       99.47      2.63 o
   4  -1   9       18.21       21.93      1.71 o
   5  -1   9       23.94       20.04      1.74 o
   6  -1   9       15.30       18.50      2.23 o
   7  -1   9        1.20        2.58      2.65 o
   8  -1   9      114.95       98.37      5.83 o
   9  -1   9        6.86        8.97      3.48 o
  10  -1   9       10.00       19.15      4.22 o
  11  -1   9        1.69        0.34      4.28 o
 -10   0   9        0.42       -3.63      3.63 o
  -9   0   9        0.20       -2.00      2.91 o
  -8   0   9        5.42        4.49      2.62 o
  -7   0   9       15.63       16.03      2.49 o
  -6   0   9       80.88       90.07      3.14 o
  -5   0   9       21.14       26.86      2.58 o
  -4   0   9       46.02       37.27      1.77 o
  -3   0   9        9.43       14.13      1.50 o
  -2   0   9       70.61       59.62      1.84 o
  -1   0   9      912.90      903.29     11.18 o
   0   0   9      374.97      394.18      5.40 o
   1   0   9      416.40      408.04      6.06 o
   2   0   9      110.80       95.53      2.15 o
   3   0   9      562.60      583.92      8.22 o
   4   0   9      661.19      651.21      9.13 o
   5   0   9       61.28       85.20      2.57 o
   6   0   9      538.42      564.51     10.46 o
   7   0   9       43.97       46.20      3.99 o
   8   0   9       16.93       12.88      3.03 o
   9   0   9        4.79       10.55      4.79 o
  10   0   9       32.01       34.41      4.44 o
  11   0   9       13.68       13.28      4.73 o
 -10   1   9        0.96       -2.07      4.53 o
  -9   1   9        1.93        4.89      3.34 o
  -8   1   9        0.70        4.50      2.65 o
  -7   1   9        0.23        1.00      2.39 o
  -6   1   9       11.75       18.38      2.30 o
  -5   1   9       13.32       15.02      1.86 o
  -4   1   9        1.29        3.42      1.59 o
  -3   1   9       93.36      101.13      2.46 o
  -2   1   9       18.47       16.62      1.41 o
  -1   1   9      813.99      806.70     10.09 o
   0   1   9        9.16       15.72      1.40 o
   1   1   9      657.79      611.94      7.25 o
   2   1   9      769.51      720.08      9.11 o
   3   1   9        6.03        4.37      1.31 o
   4   1   9       81.52       80.72      2.34 o
   5   1   9      240.15      273.03      4.76 o
   6   1   9      268.82      274.53      4.88 o
   7   1   9       10.76        9.94      2.16 o
   8   1   9       62.04       67.78      3.11 o
   9   1   9       41.96       38.64      4.39 o
  10   1   9        4.11       -1.58      4.01 o
  11   1   9       15.37       13.27      7.73 o
 -10   2   9        0.57       -2.18      4.34 o
  -9   2   9        1.48        9.60      4.10 o
  -8   2   9        4.66        9.36      5.25 o
  -7   2   9        4.98        4.03      2.10 o
  -6   2   9       16.96       20.29      2.04 o
  -5   2   9       26.29       23.11      1.93 o
  -4   2   9      713.44      669.20      9.41 o
  -3   2   9      601.69      605.21      8.53 o
  -2   2   9       57.22       56.97      1.78 o
  -1   2   9      275.25      268.14      4.07 o
   0   2   9       90.92       85.95      2.07 o
   1   2   9      178.41      158.40      2.96 o
   2   2   9      155.62      153.37      2.91 o
   3   2   9      200.01      200.07      3.44 o
   4   2   9      429.55      399.40      5.65 o
   5   2   9       47.29       58.52      3.19 o
   6   2   9      223.30      215.08      4.29 o
   7   2   9        2.30        3.18      2.27 o
   8   2   9      146.60      142.66      4.47 o
   9   2   9       70.08       73.51      3.56 o
  10   2   9        0.15        1.56      3.54 o
  11   2   9        3.64        6.05      4.85 o
 -10   3   9        3.53       10.27      4.35 o
  -9   3   9        9.99       10.79      4.07 o
  -8   3   9        1.89        3.14      6.48 o
  -7   3   9        4.75        2.70      2.71 o
  -6   3   9       25.46       32.31      2.14 o
  -5   3   9       56.15       46.97      2.21 o
  -4   3   9       66.59       66.25      2.21 o
  -3   3   9      148.10      151.44      4.18 o
  -2   3   9       49.63       40.63      2.10 o
  -1   3   9      252.15      257.68      3.32 o
   0   3   9       32.75       29.03      1.42 o
   1   3   9      358.50      313.08      4.54 o
   2   3   9       30.88       27.79      1.52 o
   3   3   9      648.09      617.15      8.04 o
   4   3   9      505.57      476.40      6.87 o
   5   3   9        2.50        0.63      1.90 o
   6   3   9       66.66       86.28      3.13 o
   7   3   9        0.09       -1.59      2.33 o
   8   3   9       69.89       80.05      4.95 o
   9   3   9       42.96       47.43      4.41 o
  10   3   9       17.53       17.05      5.38 o
  11   3   9       26.57       24.04      4.44 o
 -10   4   9        2.23        7.00      4.04 o
  -9   4   9        0.99        2.68      3.75 o
  -8   4   9        4.97        7.70      3.09 o
  -7   4   9        2.87        7.21      2.84 o
  -6   4   9       13.48       15.99      2.72 o
  -5   4   9        8.07        4.74      2.07 o
  -4   4   9        3.54        9.96      1.71 o
  -3   4   9      108.27       97.38      2.68 o
  -2   4   9      545.94      512.80      6.12 o
  -1   4   9     1038.50     1042.44     12.56 o
   0   4   9       13.29       12.42      1.35 o
   1   4   9     1446.07     1386.21     16.49 o
   2   4   9      588.31      547.09      7.85 o
   3   4   9       23.72       18.52      1.80 o
   4   4   9       80.06       77.84      2.40 o
   5   4   9       92.08       98.85      3.19 o
   6   4   9      221.34      233.29      5.12 o
   7   4   9        0.35       -0.66      2.46 o
   8   4   9      162.47      151.22      4.75 o
   9   4   9       21.92       21.19      3.11 o
  10   4   9       36.74       34.27      4.49 o
  11   4   9       16.78       22.89      4.48 o
  -9   5   9        3.02        3.25      3.24 o
  -8   5   9        5.34        3.92      3.03 o
  -7   5   9        9.87       15.28      3.28 o
  -6   5   9        1.02        7.79      5.34 o
  -5   5   9        0.07       -1.37      2.32 o
  -4   5   9        2.80        3.72      3.78 o
  -3   5   9       57.54       53.38      2.08 o
  -2   5   9       77.97       80.12      2.50 o
  -1   5   9      292.15      277.97      4.14 o
   0   5   9      221.20      232.65      3.70 o
   1   5   9      935.66      855.35     10.55 o
   2   5   9      808.56      810.23     10.08 o
   3   5   9       83.96       69.46      2.35 o
   4   5   9       51.84       54.30      2.84 o
   5   5   9      282.75      280.95      5.02 o
   6   5   9      389.15      399.72      7.28 o
   7   5   9        6.68       10.48      2.62 o
   8   5   9      144.76      157.54      4.89 o
   9   5   9        2.85        7.18      3.16 o
  10   5   9        9.04        4.74      3.36 o
  -9   6   9        3.31        2.68      3.18 o
  -8   6   9        2.55       -0.51      2.90 o
  -7   6   9        0.33       -0.69      2.90 o
  -6   6   9        2.24        6.52      2.61 o
  -5   6   9        0.03       -0.31      2.45 o
  -4   6   9       18.20       21.27      4.25 o
  -3   6   9       72.03       73.57      4.87 o
  -2   6   9        0.89        3.60      1.90 o
  -1   6   9       11.52       15.51      1.67 o
   0   6   9       13.58       10.12      1.82 o
   1   6   9      239.04      235.19      3.82 o
   2   6   9       12.86       17.49      1.63 o
   3   6   9      284.77      270.49      4.32 o
   4   6   9      206.70      196.87      4.94 o
   5   6   9       44.01       36.36      2.31 o
   6   6   9      196.38      199.16      4.86 o
   7   6   9       20.55       21.06      3.09 o
   8   6   9      107.45      118.00      4.20 o
   9   6   9       12.29       14.33      4.31 o
  10   6   9        0.27        1.24      3.24 o
  -8   7   9        5.90        5.68      4.35 o
  -7   7   9        0.11       -0.22      2.45 o
  -6   7   9        0.23        0.99      2.37 o
  -5   7   9        0.63        0.47      2.33 o
  -4   7   9        1.18        0.79      2.52 o
  -3   7   9        0.54       -0.85      1.84 o
  -2   7   9      112.04      114.44      3.33 o
  -1   7   9      114.73      108.01      3.47 o
   0   7   9        4.84        3.28      1.88 o
   1   7   9        5.75        5.79      1.95 o
   2   7   9        0.62        2.28      1.76 o
   3   7   9       80.44       75.81      2.56 o
   4   7   9      134.26      132.53      3.63 o
   5   7   9       12.83       11.23      2.52 o
   6   7   9       63.15       61.28      3.69 o
   7   7   9        6.44        5.38      3.20 o
   8   7   9       48.39       55.53      4.50 o
   9   7   9        8.31        9.95      3.79 o
  10   7   9        5.87       -2.62      4.15 o
  -7   8   9       10.92       16.91      4.40 o
  -6   8   9        6.69        6.72      3.96 o
  -5   8   9        1.69        0.14      3.47 o
  -4   8   9        1.57        1.09      1.80 o
  -3   8   9       18.26       21.69      3.75 o
  -2   8   9        6.73        7.47      1.94 o
  -1   8   9       24.45       27.21      2.13 o
   0   8   9        0.01       -1.95      1.95 o
   1   8   9        3.31        3.33      2.03 o
   2   8   9        1.25        4.40      2.13 o
   3   8   9       32.01       29.96      3.06 o
   4   8   9       22.30       26.55      2.59 o
   5   8   9       10.50       18.06      2.69 o
   6   8   9       46.15       52.56      3.71 o
   7   8   9       17.43       11.41      4.20 o
   8   8   9        2.71        5.47      4.55 o
   9   8   9        0.07        2.09      4.94 o
  -6   9   9        0.16        2.71      4.15 o
  -5   9   9        1.54        4.44      3.81 o
  -4   9   9        1.78        5.32      3.61 o
  -3   9   9        9.04        9.77      2.98 o
  -2   9   9       30.21       30.84      2.99 o
  -1   9   9       17.13       18.07      2.12 o
   0   9   9        5.36        5.18      1.97 o
   1   9   9       43.39       45.60      2.50 o
   2   9   9       21.77       20.92      2.39 o
   3   9   9       30.23       26.99      4.13 o
   4   9   9        7.15        7.57      2.60 o
   5   9   9       27.01       25.38      2.90 o
   6   9   9       17.59       19.90      3.27 o
   7   9   9        9.79        8.71      3.58 o
   8   9   9       34.40       43.95      4.18 o
  -5  10   9       25.27       34.51      4.30 o
  -4  10   9        5.51        9.97      3.82 o
  -3  10   9        1.09        2.50      3.08 o
  -2  10   9        0.03        3.72      2.99 o
  -1  10   9        0.69        0.38      2.89 o
   0  10   9        0.04       -0.50      2.98 o
   1  10   9       20.40       19.38      1.81 o
   2  10   9        6.17        5.54      2.24 o
   3  10   9       12.14       10.37      2.46 o
   4  10   9       15.05       21.87      2.75 o
   5  10   9        0.61       -2.75      2.75 o
   6  10   9        1.13       -1.66      3.35 o
   7  10   9       16.41       26.70      9.59 o
  -3  11   9        1.35        1.38      3.25 o
  -2  11   9        1.07        4.13      3.20 o
  -1  11   9        0.79        1.60      3.12 o
   0  11   9        3.71        1.87      3.18 o
   1  11   9       18.77       17.49      3.39 o
   2  11   9        7.21       11.08      3.37 o
   3  11   9        0.46       -1.76      3.41 o
   4  11   9        0.13       -1.77      2.54 o
   5  11   9        1.95       -0.71      2.83 o
   6  11   9        4.54        3.82      4.38 o
  -1  12   9        0.74       11.05      5.82 o
   0  12   9        0.60        4.90      3.73 o
   1  12   9        2.97        5.23      3.57 o
   2  12   9        6.09        3.49      3.70 o
   3  12   9        0.16        0.71      3.81 o
  -4  -9  10        2.62        2.67      4.73 o
  -3  -9  10        0.28       -4.37      4.37 o
  -2  -9  10        3.16        6.86      4.18 o
  -1  -9  10       11.61       11.94      3.87 o
   0  -9  10       52.45       55.52      4.52 o
   1  -9  10       25.90       25.38      4.15 o
   2  -9  10        0.83        1.88      3.04 o
   3  -9  10        2.86        2.87      3.80 o
  -6  -8  10        0.00        0.29      7.45 o
  -5  -8  10       18.91       22.85      3.50 o
  -4  -8  10       46.44       46.17      3.36 o
  -3  -8  10        0.32        0.03      2.50 o
  -2  -8  10        1.92       -0.47      3.77 o
  -1  -8  10        7.59        1.93      3.68 o
   0  -8  10       11.07       14.04      3.86 o
   1  -8  10        1.24        2.70      3.53 o
   2  -8  10        4.09        7.59      3.01 o
   3  -8  10       14.10       14.65      5.19 o
   4  -8  10       15.60       14.49      3.78 o
   5  -8  10        1.39        5.47      4.65 o
  -7  -7  10        4.89        7.54      4.52 o
  -6  -7  10        4.03        2.80      5.97 o
  -5  -7  10        3.85       -2.49      6.53 o
  -4  -7  10        3.59        3.29      3.05 o
  -3  -7  10       17.40       16.96      2.91 o
  -2  -7  10       10.42       11.02      2.48 o
  -1  -7  10        8.07        6.14      1.86 o
   0  -7  10        0.75        0.82      3.28 o
   1  -7  10        1.68       -3.18      3.18 o
   2  -7  10       21.81       28.80      5.23 o
   3  -7  10       71.76       61.82      4.32 o
   4  -7  10        0.24        6.53      3.59 o
   5  -7  10        0.09        4.74      3.78 o
   6  -7  10        1.50       -2.26      4.10 o
  -8  -6  10        0.27       -0.79      4.48 o
  -7  -6  10        2.46        5.97      4.35 o
  -6  -6  10        3.67       -1.00      3.94 o
  -5  -6  10        2.17        1.73      5.66 o
  -4  -6  10        6.36        4.53      2.93 o
  -3  -6  10      150.35      155.51      5.04 o
  -2  -6  10      204.67      191.18      5.26 o
  -1  -6  10       13.58        7.25      2.40 o
   0  -6  10       38.20       38.63      2.61 o
   1  -6  10      127.32      110.10      3.38 o
   2  -6  10        1.47        2.13      7.48 o
   3  -6  10        2.88       -0.90      2.74 o
   4  -6  10       19.57       23.10      3.52 o
   5  -6  10       11.02       10.77      3.75 o
   6  -6  10        6.89        3.62      3.80 o
   7  -6  10        0.18       -3.30      3.99 o
  -8  -5  10        0.02        3.46      4.45 o
  -7  -5  10        5.90        5.42      4.27 o
  -6  -5  10        6.20        8.15      3.68 o
  -5  -5  10       94.68       91.48      4.14 o
  -4  -5  10       41.14       44.87      3.33 o
  -3  -5  10        1.36        4.67      2.59 o
  -2  -5  10        2.54        2.83      2.38 o
  -1  -5  10        1.59        2.76      2.61 o
   0  -5  10       10.04       10.55      2.27 o
   1  -5  10        4.61        0.66      2.07 o
   2  -5  10        8.26        9.97      2.09 o
   3  -5  10        4.70        3.19      1.78 o
   4  -5  10       35.65       38.67      3.84 o
   5  -5  10       18.59       17.06      3.60 o
   6  -5  10        1.24        2.54      3.61 o
   7  -5  10        0.54        4.94      4.06 o
   8  -5  10        1.01        2.41      4.24 o
  -9  -4  10       12.47       12.45      4.17 o
  -8  -4  10       17.88       18.66      3.65 o
  -7  -4  10        0.17        2.34      4.41 o
  -6  -4  10       16.51       19.40      3.17 o
  -5  -4  10       69.79       75.73      3.24 o
  -4  -4  10       26.55       31.22      2.57 o
  -3  -4  10       64.54       63.60      2.82 o
  -2  -4  10      102.03      102.24      3.27 o
  -1  -4  10      184.64      180.97      4.94 o
   0  -4  10      348.62      338.08      7.08 o
   1  -4  10      158.69      168.36      4.62 o
   2  -4  10      276.42      282.51      6.22 o
   3  -4  10       31.08       24.87      2.88 o
   4  -4  10        2.33        3.45      2.17 o
   5  -4  10       28.08       29.85      3.02 o
   6  -4  10       16.58       18.44      2.38 o
   7  -4  10        8.28       10.50      2.43 o
   8  -4  10        6.60       -3.93      4.31 o
   9  -4  10        0.67        2.92      4.82 o
  -9  -3  10       13.43       16.41      3.46 o
  -8  -3  10        2.10       -1.62      2.85 o
  -7  -3  10        9.85        7.86      2.81 o
  -6  -3  10        4.11        2.24      2.46 o
  -5  -3  10        2.43        1.14      2.31 o
  -4  -3  10       17.82       12.42      2.06 o
  -3  -3  10      239.52      231.97      4.40 o
  -2  -3  10      340.49      340.20      5.55 o
  -1  -3  10       67.53       60.81      2.23 o
   0  -3  10       99.51      100.56      3.00 o
   1  -3  10       45.54       47.22      2.30 o
   2  -3  10      105.74      109.08      2.98 o
   3  -3  10       16.32        6.21      2.23 o
   4  -3  10        3.82        9.21      4.12 o
   5  -3  10        0.66        2.62      3.84 o
   6  -3  10       21.56       22.65      3.73 o
   7  -3  10        5.59        6.02      2.75 o
   8  -3  10        9.25        8.99      2.89 o
   9  -3  10        7.88       10.29      3.11 o
 -10  -2  10        0.21        1.64      6.75 o
  -9  -2  10        5.56        5.01      4.60 o
  -8  -2  10       37.58       42.93      3.32 o
  -7  -2  10       53.07       59.26      3.28 o
  -6  -2  10       31.59       29.93      3.79 o
  -5  -2  10        3.90        4.95      2.31 o
  -4  -2  10        0.40       -1.98      1.98 o
  -3  -2  10       97.50       93.35      2.76 o
  -2  -2  10       89.58      100.43      2.88 o
  -1  -2  10      241.98      212.68      3.97 o
   0  -2  10      747.22      725.71     10.02 o
   1  -2  10        0.32        0.01      1.72 o
   2  -2  10      343.32      337.36      4.91 o
   3  -2  10        4.03        7.28      1.93 o
   4  -2  10      391.88      398.14      7.02 o
   5  -2  10      121.31      104.89      3.95 o
   6  -2  10       33.01       31.84      2.91 o
   7  -2  10        1.55        5.26      2.83 o
   8  -2  10       12.41        9.32      3.10 o
   9  -2  10       10.32        8.71      3.40 o
  10  -2  10        3.25       -0.29     10.12 o
 -10  -1  10        1.30        0.90      3.79 o
  -9  -1  10        0.51        3.64      3.21 o
  -8  -1  10        0.99        1.03      2.94 o
  -7  -1  10        2.52        4.96      2.65 o
  -6  -1  10        0.09       -1.20      2.30 o
  -5  -1  10      123.63      122.28      3.73 o
  -4  -1  10        8.01       12.01      3.23 o
  -3  -1  10      202.34      196.45      4.03 o
  -2  -1  10        2.63        6.39      1.64 o
  -1  -1  10      254.58      224.81      4.12 o
   0  -1  10      594.94      558.40      9.54 o
   1  -1  10       73.10       67.54      2.69 o
   2  -1  10        9.78        7.26      1.71 o
   3  -1  10        3.36        7.25      1.63 o
   4  -1  10      331.38      344.05      6.11 o
   5  -1  10       62.40       57.54      2.83 o
   6  -1  10      144.95      159.71      5.06 o
   7  -1  10      168.76      156.90      5.65 o
   8  -1  10       13.43        8.00      3.83 o
   9  -1  10        8.44        9.86      3.99 o
  10  -1  10        0.19        3.08      4.20 o
 -10   0  10        7.98        8.22      3.99 o
  -9   0  10        1.18        0.12      3.21 o
  -8   0  10        0.58        1.84      2.95 o
  -7   0  10        9.03        9.54      2.63 o
  -6   0  10       72.28       66.31      2.93 o
  -5   0  10      190.23      187.19      4.48 o
  -4   0  10        4.99        4.49      2.09 o
  -3   0  10      500.80      471.04      7.84 o
  -2   0  10      179.06      179.66      3.63 o
  -1   0  10       37.70       28.45      1.85 o
   0   0  10      245.60      251.45      4.37 o
   1   0  10       10.39        5.61      1.39 o
   2   0  10      659.01      635.04      8.96 o
   3   0  10       12.10        7.45      1.69 o
   4   0  10      256.13      259.90      5.44 o
   5   0  10       10.34        9.01      1.95 o
   6   0  10      175.12      172.54      4.06 o
   7   0  10      171.19      159.70      5.65 o
   8   0  10        0.43       -3.06      3.06 o
   9   0  10        4.67        8.41      4.15 o
  10   0  10        0.63       -3.29      4.04 o
 -10   1  10        2.14        1.48      4.54 o
  -9   1  10        0.59        0.65      3.48 o
  -8   1  10       12.00       15.38      3.49 o
  -7   1  10       23.56       23.19      2.71 o
  -6   1  10       18.29       22.44      2.65 o
  -5   1  10        2.33        1.26      2.04 o
  -4   1  10        2.08       -0.32      1.70 o
  -3   1  10      298.84      297.80      5.02 o
  -2   1  10      510.59      506.62      6.85 o
  -1   1  10        2.34        0.88      1.40 o
   0   1  10      303.82      307.27      6.23 o
   1   1  10      127.00      109.35      2.50 o
   2   1  10      941.40      892.95     12.12 o
   3   1  10       15.69       20.23      1.84 o
   4   1  10      277.41      302.73      5.16 o
   5   1  10       98.10      102.47      3.01 o
   6   1  10       36.44       42.88      2.41 o
   7   1  10       37.35       36.69      2.81 o
   8   1  10       38.88       45.58      3.61 o
   9   1  10       47.54       49.30      4.72 o
  10   1  10        3.32       10.65      4.33 o
 -10   2  10        1.02        4.03      5.37 o
  -9   2  10        0.16       -2.96      4.26 o
  -8   2  10        5.61        7.12      3.91 o
  -7   2  10        3.40        2.75      2.47 o
  -6   2  10        6.66       12.10      2.43 o
  -5   2  10        3.70        5.41      1.94 o
  -4   2  10       10.94       12.44      2.51 o
  -3   2  10      124.01      139.42      3.38 o
  -2   2  10      149.17      160.48      3.49 o
  -1   2  10      214.85      187.93      3.72 o
   0   2  10     1170.51     1172.46     12.29 o
   1   2  10        1.82        1.10      1.39 o
   2   2  10      581.50      582.97      7.72 o
   3   2  10       14.50       16.15      1.74 o
   4   2  10      903.76      903.80     12.39 o
   5   2  10      121.73      110.00      3.20 o
   6   2  10      134.74      146.40      4.35 o
   7   2  10       49.00       43.62      3.39 o
   8   2  10       26.37       29.52      3.10 o
   9   2  10       17.30        7.62      3.50 o
  10   2  10        0.14        7.60      4.40 o
  -9   3  10        3.42        3.97      4.00 o
  -8   3  10        0.32        5.90      4.04 o
  -7   3  10        0.60       -1.44      3.60 o
  -6   3  10       18.89       25.21      2.56 o
  -5   3  10       57.80       60.89      3.08 o
  -4   3  10       90.72       82.51      3.68 o
  -3   3  10        3.40        5.70      1.80 o
  -2   3  10        2.62        1.71      1.77 o
  -1   3  10      598.89      559.29      9.56 o
   0   3  10      682.24      705.74      8.84 o
   1   3  10        4.42        5.19      1.67 o
   2   3  10      566.71      539.06      7.88 o
   3   3  10      142.57      143.11      3.62 o
   4   3  10      186.49      191.56      4.36 o
   5   3  10        0.72       -0.02      2.14 o
   6   3  10      235.05      249.50      5.45 o
   7   3  10      115.50      124.40      3.92 o
   8   3  10        9.35        9.70      2.99 o
   9   3  10       19.99       16.44      3.17 o
  10   3  10        0.03        0.28      4.39 o
  -9   4  10        2.64        2.26      4.00 o
  -8   4  10        0.04        3.59      3.78 o
  -7   4  10        3.66        2.29      2.99 o
  -6   4  10       12.70       18.42      2.97 o
  -5   4  10       32.22       37.37      3.24 o
  -4   4  10        9.19       10.17      1.90 o
  -3   4  10       92.84      101.86      3.03 o
  -2   4  10        7.05       10.47      1.54 o
  -1   4  10      155.98      157.70      3.00 o
   0   4  10        1.74        0.67      1.43 o
   1   4  10        4.92        3.45      1.52 o
   2   4  10       92.78       89.51      2.71 o
   3   4  10      171.03      157.83      3.69 o
   4   4  10        9.49       12.41      2.14 o
   5   4  10        2.77        4.06      3.20 o
   6   4  10      208.74      214.86      5.23 o
   7   4  10      160.37      162.62      4.75 o
   8   4  10        0.96        1.84      2.87 o
   9   4  10       23.41       28.19      3.47 o
  10   4  10        4.23        2.97      3.39 o
  -9   5  10        3.20        8.07      4.02 o
  -8   5  10        7.64        8.62      3.26 o
  -7   5  10        8.58        9.30      3.12 o
  -6   5  10        0.02        2.63      2.84 o
  -5   5  10        1.60        3.06      3.66 o
  -4   5  10       26.18       32.14      2.83 o
  -3   5  10       88.81       90.18      3.01 o
  -2   5  10       61.34       55.17      2.19 o
  -1   5  10        1.20        0.16      1.42 o
   0   5  10        0.88       -1.45      1.45 o
   1   5  10       27.93       25.46      1.70 o
   2   5  10        8.03       10.50      1.60 o
   3   5  10       49.83       37.40      2.17 o
   4   5  10      315.44      299.68      5.35 o
   5   5  10       41.91       43.70      2.81 o
   6   5  10      106.03      118.67      3.93 o
   7   5  10       95.50       90.12      3.70 o
   8   5  10        1.65        1.95      3.05 o
   9   5  10       64.70       70.74      3.89 o
  10   5  10        2.96        4.59      3.63 o
  -8   6  10        8.99       11.03      3.29 o
  -7   6  10        5.91        3.59      3.03 o
  -6   6  10        2.62       -0.28      2.74 o
  -5   6  10       19.27       17.64      2.83 o
  -4   6  10        0.83        3.45      2.55 o
  -3   6  10        1.59        5.35      2.52 o
  -2   6  10        0.46       -1.67      2.25 o
  -1   6  10       86.54       92.21      3.30 o
   0   6  10      162.90      168.21      4.30 o
   1   6  10       23.22       20.41      1.73 o
   2   6  10      115.26      116.48      2.89 o
   3   6  10       31.40       27.39      1.94 o
   4   6  10      263.29      272.39      5.12 o
   5   6  10       47.82       54.70      2.92 o
   6   6  10       11.74       13.99      2.74 o
   7   6  10       15.76       18.29      3.19 o
   8   6  10       13.39       14.97      4.58 o
   9   6  10       19.69       20.09      3.83 o
  10   6  10        2.64       -2.07      4.75 o
  -7   7  10        1.66       -1.06      2.79 o
  -6   7  10        7.79       11.83      2.84 o
  -5   7  10       17.97       23.22      2.88 o
  -4   7  10        0.30        0.18      2.48 o
  -3   7  10        0.24        0.52      2.41 o
  -2   7  10        0.04        0.25      2.04 o
  -1   7  10       15.31       13.98      2.07 o
   0   7  10       65.01       61.66      2.62 o
   1   7  10       33.49       32.07      2.41 o
   2   7  10       88.78       92.43      3.66 o
   3   7  10       43.76       38.37      2.69 o
   4   7  10       72.99       74.19      2.76 o
   5   7  10       14.53       13.19      3.09 o
   6   7  10      134.51      145.27      5.51 o
   7   7  10       12.83       19.47      3.55 o
   8   7  10       22.59       27.60      6.54 o
   9   7  10        1.16       -3.31      3.75 o
  -7   8  10       12.49       16.86      4.73 o
  -6   8  10        3.68        5.76      4.29 o
  -5   8  10        1.36        0.39      2.18 o
  -4   8  10        8.04       10.42      2.45 o
  -3   8  10       39.43       45.82      2.85 o
  -2   8  10        2.87        1.17      2.11 o
  -1   8  10        0.89        0.65      2.11 o
   0   8  10       19.56       15.30      2.24 o
   1   8  10      129.80      134.47      6.37 o
   2   8  10       55.39       67.91      2.92 o
   3   8  10        0.81       -0.32      3.05 o
   4   8  10       27.18       24.58      2.73 o
   5   8  10        0.58        4.84      2.73 o
   6   8  10       66.99       70.66      3.98 o
   7   8  10       14.29        9.01      6.36 o
   8   8  10       14.54       15.00      4.85 o
  -6   9  10        0.01       -1.10      4.35 o
  -5   9  10        0.21        3.21      4.15 o
  -4   9  10        3.50        4.62      3.84 o
  -3   9  10       15.44       18.86      3.78 o
  -2   9  10        2.47        3.73      1.84 o
  -1   9  10       18.99       22.45      2.26 o
   0   9  10        7.85        5.86      2.29 o
   1   9  10       47.27       47.57      2.74 o
   2   9  10       15.33       15.56      2.48 o
   3   9  10        0.94        2.53      2.51 o
   4   9  10       16.91       21.55      2.88 o
   5   9  10        0.13        1.25      2.96 o
   6   9  10       10.76        9.45      3.90 o
   7   9  10        0.54        1.53      3.55 o
   8   9  10       30.18       27.02      4.24 o
  -4  10  10        0.14        2.58      4.20 o
  -3  10  10        6.91        9.48      4.00 o
  -2  10  10        0.24        2.22      3.10 o
  -1  10  10       32.41       35.32      3.66 o
   0  10  10       10.37        7.15      3.17 o
   1  10  10        3.87        3.19      2.18 o
   2  10  10        1.09        1.90      2.38 o
   3  10  10       41.84       44.48      2.97 o
   4  10  10       38.50       39.18      3.21 o
   5  10  10        2.90        3.06      3.00 o
   6  10  10       27.15       34.49      3.79 o
  -2  11  10        0.13        4.99      4.25 o
  -1  11  10        0.27        0.84      3.29 o
   0  11  10        3.30        6.29      3.38 o
   1  11  10       19.22       27.42      4.37 o
   2  11  10        1.65        4.38      3.64 o
   3  11  10       39.16       36.35      3.15 o
   4  11  10       24.86       32.49      3.89 o
   5  11  10        8.29        0.68      3.49 o
  -1  -9  11        0.04       -0.24      5.31 o
   0  -9  11        7.10       10.69      5.65 o
  -4  -8  11       13.84       17.45      3.17 o
  -3  -8  11        5.45        9.14      4.42 o
  -2  -8  11       42.24       52.22      4.70 o
  -1  -8  11       13.27       12.33      4.06 o
   0  -8  11        0.27        4.62      3.89 o
   1  -8  11       12.62        9.78      4.74 o
   2  -8  11       28.07       31.44      3.46 o
   3  -8  11        2.70        1.24      5.17 o
  -6  -7  11        3.26        2.49      4.39 o
  -5  -7  11        0.09        3.17      4.63 o
  -4  -7  11        2.00       -3.49      3.49 o
  -3  -7  11       16.84       18.43      3.18 o
  -2  -7  11       38.74       44.08      3.13 o
  -1  -7  11        2.57        5.56      2.17 o
   0  -7  11       16.23       16.07      3.91 o
   1  -7  11        0.24        0.97      4.33 o
   2  -7  11       18.30       24.31      3.36 o
   3  -7  11       11.77        9.41      3.77 o
   4  -7  11       29.61       28.39      4.34 o
   5  -7  11        6.31        5.23      4.17 o
  -7  -6  11        0.21        1.85      4.47 o
  -6  -6  11        2.74        9.20      5.77 o
  -5  -6  11       39.11       41.97     10.24 o
  -4  -6  11       84.67       86.23      4.16 o
  -3  -6  11        2.47       -0.02      3.02 o
  -2  -6  11       48.05       45.63      3.24 o
  -1  -6  11        2.83       -1.85      2.52 o
   0  -6  11      119.86      126.39      4.25 o
   1  -6  11        0.36        2.05      3.47 o
   2  -6  11       35.57       42.28      6.83 o
   3  -6  11        1.09        2.39      4.37 o
   4  -6  11       27.45       29.79      4.08 o
   5  -6  11       27.18       21.02      4.10 o
   6  -6  11        0.01        3.89      4.29 o
  -8  -5  11        0.41        4.20      4.90 o
  -7  -5  11        0.15        9.06      4.29 o
  -6  -5  11       10.18        7.22      4.19 o
  -5  -5  11       17.14       15.38      5.16 o
  -4  -5  11       53.32       55.57      3.75 o
  -3  -5  11       10.07        8.09      2.83 o
  -2  -5  11        1.70        2.68      3.61 o
  -1  -5  11        7.28        9.39      2.68 o
   0  -5  11       33.27       36.59      2.92 o
   1  -5  11        7.83        5.72      3.14 o
   2  -5  11       85.66      100.75      3.26 o
   3  -5  11      216.98      212.89      5.37 o
   4  -5  11        0.13       -0.56      2.72 o
   5  -5  11       12.48        6.51      3.99 o
   6  -5  11       11.31       11.76      4.71 o
   7  -5  11       40.54       36.41      4.87 o
  -8  -4  11        0.09       -2.64      5.48 o
  -7  -4  11        0.30        8.57      3.65 o
  -6  -4  11        5.72        8.39      3.28 o
  -5  -4  11        1.39        1.69      3.59 o
  -4  -4  11        0.50        1.49      3.03 o
  -3  -4  11      104.15      103.98      5.61 o
  -2  -4  11      248.84      241.45      6.69 o
  -1  -4  11       15.49       13.32      2.71 o
   0  -4  11       78.14       83.79      3.41 o
   1  -4  11      131.70      116.59      4.21 o
   2  -4  11       72.30       77.13      3.27 o
   3  -4  11      107.63       98.68      3.66 o
   4  -4  11        6.09        4.64      2.47 o
   5  -4  11        9.72        5.72      2.57 o
   6  -4  11       19.07       20.06      2.73 o
   7  -4  11       35.64       34.62      2.89 o
   8  -4  11        0.01       -4.63      4.63 o
  -9  -3  11        3.87        2.09      4.02 o
  -8  -3  11        5.08        2.63      3.72 o
  -7  -3  11       19.60       22.96      6.72 o
  -6  -3  11       11.35       10.98      2.77 o
  -5  -3  11       10.53       15.46      3.48 o
  -4  -3  11        6.44        3.16      2.40 o
  -3  -3  11       29.10       33.78      3.13 o
  -2  -3  11       79.17       94.23      2.77 o
  -1  -3  11       16.75       19.09      2.37 o
   0  -3  11        5.37        4.75      2.15 o
   1  -3  11       19.52       18.20      2.47 o
   2  -3  11        8.59        7.00      2.12 o
   3  -3  11        1.72        2.68      2.46 o
   4  -3  11      171.15      174.75      5.05 o
   5  -3  11      264.56      261.75      6.34 o
   6  -3  11       13.85        9.34      2.87 o
   7  -3  11       10.57        8.64      2.98 o
   8  -3  11        1.40       -3.04      3.04 o
   9  -3  11        9.36       10.02      5.57 o
  -9  -2  11        0.34        3.12      3.49 o
  -8  -2  11        2.82        3.96      4.76 o
  -7  -2  11       19.72       14.24      2.96 o
  -6  -2  11        4.95        4.64      2.54 o
  -5  -2  11       67.13       73.45      3.10 o
  -4  -2  11       84.71       89.33      3.08 o
  -3  -2  11       14.68       17.72      3.41 o
  -2  -2  11       71.69       76.72      2.54 o
  -1  -2  11        0.15       -0.12      1.81 o
   0  -2  11      348.26      332.96      5.53 o
   1  -2  11       23.81       24.19      2.08 o
   2  -2  11      113.33      132.47      3.51 o
   3  -2  11       16.19       19.89      2.28 o
   4  -2  11      183.17      207.60      6.67 o
   5  -2  11       74.11       69.48      5.28 o
   6  -2  11        1.91        3.88      2.88 o
   7  -2  11       11.83       14.62      3.02 o
   8  -2  11        7.29        8.04      3.24 o
   9  -2  11        1.00       -3.44      4.24 o
  -9  -1  11       18.66       14.35      3.46 o
  -8  -1  11       32.92       31.37      3.95 o
  -7  -1  11        3.54       -2.77      2.77 o
  -6  -1  11        4.61        5.23      2.61 o
  -5  -1  11       50.13       52.09      2.96 o
  -4  -1  11       33.86       34.70      2.48 o
  -3  -1  11        4.33        2.48      2.10 o
  -2  -1  11      312.56      291.22      5.06 o
  -1  -1  11       60.00       63.61      2.38 o
   0  -1  11      103.77      100.52      2.89 o
   1  -1  11        0.27       -1.44      1.70 o
   2  -1  11      157.21      169.77      5.50 o
   3  -1  11       53.26       57.13      3.72 o
   4  -1  11       10.83       12.37      2.32 o
   5  -1  11       27.05       23.13      2.85 o
   6  -1  11       23.92       24.86      3.07 o
   7  -1  11       83.93       83.32      4.05 o
   8  -1  11        5.73        5.43      3.33 o
   9  -1  11        0.59        0.70      4.17 o
  -9   0  11        0.23        2.07      3.70 o
  -8   0  11        0.23       -1.09      2.98 o
  -7   0  11        4.08        3.81      2.79 o
  -6   0  11        0.27        1.81      2.65 o
  -5   0  11       34.46       36.28      2.74 o
  -4   0  11        2.08       -2.18      2.18 o
  -3   0  11       59.41       49.53      2.54 o
  -2   0  11      223.12      233.28      4.83 o
  -1   0  11       86.25       98.05      2.94 o
   0   0  11        4.09        3.17      1.75 o
   1   0  11       83.63       82.30      2.35 o
   2   0  11      284.72      281.83      4.94 o
   3   0  11      108.06       91.18      2.73 o
   4   0  11       56.60       55.58      2.38 o
   5   0  11      244.45      244.57      5.65 o
   6   0  11        0.20       -1.38      2.44 o
   7   0  11        1.96       -1.52      4.17 o
   8   0  11        5.81        6.90      4.53 o
   9   0  11        8.83        2.20      4.41 o
  10   0  11        0.98       -4.38      4.38 o
  -9   1  11        1.06        0.74      3.78 o
  -8   1  11        0.33       -4.29      6.50 o
  -7   1  11        4.98        3.18      2.90 o
  -6   1  11       38.79       36.61      2.86 o
  -5   1  11        0.39        3.31      2.49 o
  -4   1  11        1.52        0.98      2.12 o
  -3   1  11      101.65       97.01      3.16 o
  -2   1  11        6.99       18.43      2.16 o
  -1   1  11      164.35      122.86      4.21 o
   0   1  11      198.07      177.45      3.44 o
   1   1  11        6.39        6.64      1.69 o
   2   1  11       10.68        7.83      1.99 o
   3   1  11       31.99       33.47      2.19 o
   4   1  11       55.92       57.98      2.62 o
   5   1  11      188.88      207.41      4.43 o
   6   1  11        3.16        2.73      2.42 o
   7   1  11       32.54       36.10      3.62 o
   8   1  11        0.00       -2.18      3.85 o
   9   1  11       28.34       25.92      4.76 o
  10   1  11        4.75        4.64      4.49 o
  -9   2  11        1.26        1.30      4.54 o
  -8   2  11        0.05        1.39      4.28 o
  -7   2  11        3.80        4.59      3.19 o
  -6   2  11        6.61        6.29      2.54 o
  -5   2  11       35.22       33.56      2.55 o
  -4   2  11       14.70       15.32      2.33 o
  -3   2  11       38.21       37.46      2.55 o
  -2   2  11        1.38       -0.62      1.89 o
  -1   2  11       95.98       79.23      2.51 o
   0   2  11      251.33      251.84      4.49 o
   1   2  11      171.75      171.27      4.19 o
   2   2  11        4.68        2.94      2.02 o
   3   2  11        1.84       -1.49      2.84 o
   4   2  11       21.49       22.98      2.36 o
   5   2  11        3.25        0.31      2.43 o
   6   2  11       43.34       46.58      2.91 o
   7   2  11       97.41       99.08      3.75 o
   8   2  11        6.19        3.88      3.91 o
   9   2  11        0.74       -0.94      3.76 o
  10   2  11        1.34        0.62      5.37 o
  -9   3  11        0.87       -2.13      4.60 o
  -8   3  11        0.00       -3.02      3.99 o
  -7   3  11        0.03       -1.61      3.68 o
  -6   3  11        0.20       -2.84      2.84 o
  -5   3  11        4.96        8.35      3.07 o
  -4   3  11       55.42       47.29      2.46 o
  -3   3  11        1.72        4.43      1.93 o
  -2   3  11       52.33       48.58      2.63 o
  -1   3  11       14.52       18.05      1.82 o
   0   3  11       57.27       61.68      2.32 o
   1   3  11       65.65       48.56      2.50 o
   2   3  11      683.43      623.27     11.35 o
   3   3  11       10.56        6.90      2.59 o
   4   3  11      399.49      404.09      7.24 o
   5   3  11       37.14       34.71      2.68 o
   6   3  11      113.59      114.86      3.89 o
   7   3  11      118.09      123.95      5.22 o
   8   3  11        3.24        1.43      4.13 o
   9   3  11        2.96        5.36      3.72 o
  10   3  11        4.42        4.15      4.05 o
  -8   4  11        3.35        3.23      4.83 o
  -7   4  11       26.51       28.94      4.17 o
  -6   4  11       14.67        8.18      4.54 o
  -5   4  11        4.23        1.34      3.53 o
  -4   4  11        1.95       -0.18      2.24 o
  -3   4  11       58.25       56.12      2.33 o
  -2   4  11      125.99      130.89      3.11 o
  -1   4  11        0.37       -1.80      1.80 o
   0   4  11      120.52      128.99      3.42 o
   1   4  11        9.14        6.38      1.64 o
   2   4  11      409.92      425.02      6.70 o
   3   4  11        4.12        6.35      2.21 o
   4   4  11      402.62      388.36      7.10 o
   5   4  11      114.97      131.70      4.33 o
   6   4  11        9.67        8.52      2.75 o
   7   4  11       14.97       13.87      2.95 o
   8   4  11        6.15       13.00      3.24 o
   9   4  11        4.72        4.50      3.39 o
  10   4  11        2.03       -1.98      4.24 o
  -8   5  11        1.47        3.20      4.06 o
  -7   5  11        5.52        1.87      3.84 o
  -6   5  11        1.12       -0.41      2.95 o
  -5   5  11        0.27       -1.75      2.80 o
  -4   5  11        2.19        2.68      2.75 o
  -3   5  11        9.84        6.81      2.65 o
  -2   5  11       27.12       28.02      2.36 o
  -1   5  11       75.25       65.81      2.52 o
   0   5  11      123.07      125.43      3.34 o
   1   5  11        1.08       -0.95      1.61 o
   2   5  11       43.58       46.37      2.09 o
   3   5  11        2.26       -1.08      2.03 o
   4   5  11      217.06      208.92      5.04 o
   5   5  11       83.61       88.32      3.40 o
   6   5  11       15.57       16.17      2.70 o
   7   5  11       17.87       21.86      3.08 o
   8   5  11       31.80       28.55      3.32 o
   9   5  11       22.73       28.10      3.76 o
  -7   6  11        1.95        0.69      3.26 o
  -6   6  11        8.39       11.27      3.23 o
  -5   6  11       16.39       13.91      3.31 o
  -4   6  11       24.88       23.47      2.96 o
  -3   6  11        1.31        2.17      4.64 o
  -2   6  11        1.92        0.74      2.59 o
  -1   6  11       51.83       43.26      3.14 o
   0   6  11       24.38       30.89      2.08 o
   1   6  11        5.44        3.66      1.99 o
   2   6  11       30.56       31.96      2.08 o
   3   6  11       34.30       40.06      2.36 o
   4   6  11       20.95       24.10      2.62 o
   5   6  11       58.27       63.03      3.75 o
   6   6  11       24.16       28.36      3.02 o
   7   6  11       66.27       79.55      4.34 o
   8   6  11        1.50        2.10      4.65 o
   9   6  11        7.18        9.88      3.58 o
  -7   7  11        1.14        0.86      4.86 o
  -6   7  11        4.14        9.63      3.09 o
  -5   7  11        1.21        3.45      2.93 o
  -4   7  11        1.47        2.71      3.42 o
  -3   7  11        1.34       -0.76      2.67 o
  -2   7  11        4.39       10.54      2.77 o
  -1   7  11        4.83        4.80      2.67 o
   0   7  11       15.59       20.23      2.36 o
   1   7  11       31.26       29.96      5.66 o
   2   7  11      164.27      172.06      4.58 o
   3   7  11       53.36       62.26      5.41 o
   4   7  11       30.12       32.73      6.20 o
   5   7  11        6.08        7.51      4.30 o
   6   7  11       52.86       48.71      3.92 o
   7   7  11       45.18       41.97      4.04 o
   8   7  11        0.29        4.94      3.97 o
  -6   8  11        0.93       -2.59      4.40 o
  -5   8  11        4.64        2.33      2.66 o
  -4   8  11        0.04       -2.61      2.64 o
  -3   8  11        3.82        6.83      2.74 o
  -2   8  11       12.61       12.84      2.83 o
  -1   8  11        0.26       -1.01      3.71 o
   0   8  11       57.91       63.20      2.96 o
   1   8  11        6.04        5.99      2.42 o
   2   8  11       89.10       90.99      3.43 o
   3   8  11       28.52       32.71      2.86 o
   4   8  11       32.26       33.91      3.36 o
   5   8  11       13.52       16.17      3.44 o
   6   8  11        7.24        7.14      3.57 o
   7   8  11        7.56        1.29      4.64 o
   8   8  11        5.60        7.82      5.14 o
  -5   9  11        3.18       10.71      5.15 o
  -4   9  11        7.72        2.97      6.64 o
  -3   9  11       11.97       13.22      4.19 o
  -2   9  11       11.59       13.17      2.61 o
  -1   9  11        0.18        3.55      2.72 o
   0   9  11        3.78        2.55      2.47 o
   1   9  11        2.63        7.14      2.52 o
   2   9  11        2.23        5.81      2.58 o
   3   9  11        4.84        4.44      2.72 o
   4   9  11       48.38       60.22      3.47 o
   5   9  11       23.31       31.20      5.94 o
   6   9  11        9.12        8.16      3.53 o
   7   9  11       21.37       28.59      4.14 o
  -3  10  11        4.08        1.77      4.17 o
  -2  10  11        1.10        1.88      5.80 o
  -1  10  11        1.13        5.19      4.12 o
   0  10  11        4.62        5.92      2.31 o
   1  10  11        0.30       -0.50      2.51 o
   2  10  11       22.50       27.60      2.95 o
   3  10  11       22.05       30.04      3.05 o
   4  10  11        3.35        1.74      2.88 o
   5  10  11       35.94       30.88      3.80 o
  -1  11  11        0.21       -4.90      6.18 o
   0  11  11        0.02        1.02      4.32 o
   1  11  11        2.22       -0.79      3.69 o
   2  11  11        8.14       17.67      4.82 o
   3  11  11       11.54       10.19      2.84 o
  -2  -8  12        6.08        8.36      6.01 o
  -1  -8  12        8.18       12.98      4.75 o
   0  -8  12        0.30       -0.50      4.43 o
   1  -8  12        1.85        3.63      4.42 o
  -4  -7  12        3.27        3.09      4.41 o
  -3  -7  12        5.14        8.34      3.30 o
  -2  -7  12        2.59        2.02      2.84 o
  -1  -7  12        3.55       -0.20      2.39 o
   0  -7  12       29.82       40.16      4.78 o
   1  -7  12       79.66       80.49      5.04 o
   2  -7  12       11.88       11.19      3.61 o
   3  -7  12       36.23       44.17      4.75 o
   4  -7  12        7.36        4.00      6.66 o
  -6  -6  12        0.96       -0.06      4.58 o
  -5  -6  12       11.56        9.93      4.38 o
  -4  -6  12       77.16       73.86      4.92 o
  -3  -6  12        6.59        0.86      3.20 o
  -2  -6  12       17.41       15.23      3.18 o
  -1  -6  12       10.54        7.78      2.93 o
   0  -6  12       23.71       27.61      3.20 o
   1  -6  12       31.98       31.91      2.63 o
   2  -6  12        0.24       -0.84      3.20 o
   3  -6  12       13.84       11.49      4.53 o
   4  -6  12        6.36       -1.46      5.86 o
   5  -6  12        3.42        2.69      4.48 o
  -7  -5  12        3.60        5.36      4.57 o
  -6  -5  12       23.12       28.77      4.96 o
  -5  -5  12        0.04       -5.46      6.29 o
  -4  -5  12        2.05        2.97      3.89 o
  -3  -5  12        3.71        2.00      2.99 o
  -2  -5  12       26.87       25.82      3.26 o
  -1  -5  12       25.10       36.48      5.50 o
   0  -5  12        4.26        5.17      2.87 o
   1  -5  12        4.80        7.87      2.68 o
   2  -5  12       35.56       40.25      2.73 o
   3  -5  12       20.01       22.27      3.41 o
   4  -5  12        5.22        4.12      2.40 o
   5  -5  12        2.76       10.66      4.31 o
   6  -5  12        2.62        1.79      4.42 o
  -7  -4  12       17.54       16.52      4.96 o
  -6  -4  12       30.83       35.87      4.85 o
  -5  -4  12        2.05        2.20      4.10 o
  -4  -4  12        9.98       12.69      4.08 o
  -3  -4  12        0.02       -1.59      3.20 o
  -2  -4  12       94.93       92.03      3.96 o
  -1  -4  12       35.99       37.36      4.86 o
   0  -4  12       72.63       79.40      3.67 o
   1  -4  12       23.50       21.92      2.89 o
   2  -4  12       46.49       49.64      3.90 o
   3  -4  12        8.26        6.72      4.47 o
   4  -4  12       18.16       25.81      2.96 o
   5  -4  12       53.16       57.53      3.37 o
   6  -4  12       30.83       22.10      2.95 o
   7  -4  12        7.12        2.23      2.70 o
  -8  -3  12        0.22       -0.32      4.14 o
  -7  -3  12        4.79       11.17      3.69 o
  -6  -3  12        0.23       -3.56      3.56 o
  -5  -3  12       17.20       13.42      3.32 o
  -4  -3  12      151.71      157.53      5.37 o
  -3  -3  12       30.86       35.53      3.32 o
  -2  -3  12       13.43       12.94      2.47 o
  -1  -3  12        0.37        1.89      2.69 o
   0  -3  12       43.59       43.38      3.15 o
   1  -3  12       35.46       37.00      3.10 o
   2  -3  12       14.56       16.71      2.49 o
   3  -3  12       97.12       95.32      4.01 o
   4  -3  12        2.15        3.82      2.79 o
   5  -3  12      100.20       95.03      3.96 o
   6  -3  12       37.67       28.79      3.32 o
   7  -3  12        7.97       11.40      3.34 o
   8  -3  12        1.51        1.85      3.32 o
  -8  -2  12        1.19        5.34      3.32 o
  -7  -2  12        1.31        4.74      3.18 o
  -6  -2  12        2.11        0.83      3.00 o
  -5  -2  12       11.46       10.55      2.85 o
  -4  -2  12       80.82       85.74      4.68 o
  -3  -2  12        7.57       11.19      2.52 o
  -2  -2  12       32.77       36.59      2.44 o
  -1  -2  12        1.98       -1.86      2.03 o
   0  -2  12       36.05       41.09      2.41 o
   1  -2  12       17.26       23.33      3.08 o
   2  -2  12      121.75      125.04      5.17 o
   3  -2  12      274.71      259.32      6.35 o
   4  -2  12       13.59       15.42      2.86 o
   5  -2  12       14.60       12.26      2.95 o
   6  -2  12        6.81        7.70      3.24 o
   7  -2  12       38.28       45.58      3.76 o
   8  -2  12        2.31        0.95      3.91 o
  -8  -1  12        0.00       -1.60      3.32 o
  -7  -1  12        0.50        1.25      3.08 o
  -6  -1  12        0.26        1.45      2.81 o
  -5  -1  12        2.63        3.09      2.64 o
  -4  -1  12        4.30        1.57      2.53 o
  -3  -1  12       31.39       24.39      2.55 o
  -2  -1  12      213.29      206.65      4.73 o
  -1  -1  12       10.04       12.61      2.11 o
   0  -1  12       76.54       79.05      3.44 o
   1  -1  12       14.29       19.84      1.97 o
   2  -1  12      254.18      264.55      5.75 o
   3  -1  12      435.53      471.86      8.38 o
   4  -1  12        0.26       -1.52      2.35 o
   5  -1  12      121.85      126.91      4.84 o
   6  -1  12        5.32        4.99      3.90 o
   7  -1  12       12.51       10.03      5.95 o
   8  -1  12        2.76        9.21      4.27 o
   9  -1  12       20.85       25.61      4.67 o
  -8   0  12       11.15       19.24      3.48 o
  -7   0  12       29.73       32.52      3.46 o
  -6   0  12        3.48        5.49      2.81 o
  -5   0  12        5.58        2.12      2.64 o
  -4   0  12        5.57        6.59      2.51 o
  -3   0  12        0.11       -0.48      2.20 o
  -2   0  12       90.04       96.37      4.94 o
  -1   0  12       30.38       36.62      2.55 o
   0   0  12      285.97      263.83      4.93 o
   1   0  12      246.03      264.84      6.03 o
   2   0  12       75.94       79.21      2.73 o
   3   0  12      136.63      145.53      5.00 o
   4   0  12      122.71      123.60      3.65 o
   5   0  12      114.75      117.97      7.49 o
   6   0  12        0.21        1.77      3.61 o
   7   0  12       11.37       15.89      8.66 o
   8   0  12        0.65       -2.12      4.13 o
   9   0  12       16.50        9.76      4.74 o
  -8   1  12        1.39       -1.17      3.67 o
  -7   1  12        1.35        1.62      2.84 o
  -6   1  12        3.79        9.98      2.68 o
  -5   1  12       15.30       17.43      2.82 o
  -4   1  12       22.72       19.81      2.55 o
  -3   1  12        4.48        5.19      2.42 o
  -2   1  12       34.03       25.35      2.52 o
  -1   1  12        3.33        1.09      2.13 o
   0   1  12      612.46      589.69      8.62 o
   1   1  12      209.68      199.05      4.20 o
   2   1  12      192.29      177.91      5.22 o
   3   1  12      145.75      158.50      4.32 o
   4   1  12      132.66      128.90      4.10 o
   5   1  12      295.56      291.71      6.15 o
   6   1  12        6.30        5.62      3.18 o
   7   1  12      168.67      172.89      6.02 o
   8   1  12       22.23       23.78      4.65 o
   9   1  12        4.96        3.47      4.75 o
  -8   2  12        0.41       -3.84      7.05 o
  -7   2  12        0.57        1.12      3.76 o
  -6   2  12        0.04       -0.83      2.78 o
  -5   2  12       44.21       45.29      3.05 o
  -4   2  12       25.46       27.05      2.62 o
  -3   2  12        5.60        5.63      2.37 o
  -2   2  12       65.60       67.59      2.99 o
  -1   2  12       14.14       17.05      2.06 o
   0   2  12       39.70       42.35      3.21 o
   1   2  12        5.29        4.72      2.24 o
   2   2  12      216.41      212.51      4.96 o
   3   2  12      318.88      325.27      6.30 o
   4   2  12        0.39       -0.24      2.41 o
   5   2  12      345.97      342.47      7.59 o
   6   2  12       26.28       21.85      2.92 o
   7   2  12       58.80       65.52      3.62 o
   8   2  12       20.84       17.27      3.71 o
   9   2  12        2.79        3.88      4.86 o
  -8   3  12        9.16       12.09      4.44 o
  -7   3  12        7.21       12.04      4.35 o
  -6   3  12        4.70        5.64      3.08 o
  -5   3  12        0.76       -0.56      2.97 o
  -4   3  12        1.42        0.96      2.48 o
  -3   3  12       75.26       70.19      3.10 o
  -2   3  12      106.08      116.08      3.66 o
  -1   3  12        2.43        3.84      1.93 o
   0   3  12       36.98       31.05      2.49 o
   1   3  12        1.45       -1.84      2.18 o
   2   3  12      125.73      111.18      3.69 o
   3   3  12      250.52      242.47      7.25 o
   4   3  12        0.72       -2.44      2.44 o
   5   3  12      304.58      321.71      8.43 o
   6   3  12       64.92       65.05      3.58 o
   7   3  12       50.32       57.66      6.58 o
   8   3  12        2.97       -1.35      3.34 o
   9   3  12       54.74       64.77      4.49 o
  -8   4  12        2.64       10.68      5.02 o
  -7   4  12        4.54       16.17      4.34 o
  -6   4  12        1.23       -1.11      3.70 o
  -5   4  12        0.10        0.22      3.76 o
  -4   4  12        0.23        2.39      2.88 o
  -3   4  12       26.61       27.86      2.38 o
  -2   4  12       25.08       29.56      2.16 o
  -1   4  12        0.26       -1.98      1.98 o
   0   4  12       87.04       84.70      4.21 o
   1   4  12      166.45      170.67      4.70 o
   2   4  12        4.76        1.03      2.31 o
   3   4  12       58.50       59.41      2.91 o
   4   4  12        8.90        8.76      2.47 o
   5   4  12      137.74      150.22      6.45 o
   6   4  12       15.56       19.49      2.98 o
   7   4  12       30.66       36.77      6.08 o
   8   4  12        1.06       -1.02      3.21 o
   9   4  12       31.11       26.40      3.84 o
  -7   5  12        1.88        1.02      4.20 o
  -6   5  12       12.35        9.40      5.96 o
  -5   5  12       22.97       28.46      4.07 o
  -4   5  12        9.39        7.49      2.93 o
  -3   5  12        4.03        2.04      2.90 o
  -2   5  12        0.47        1.06      2.36 o
  -1   5  12       17.86       11.98      2.20 o
   0   5  12      103.32      103.24      3.43 o
   1   5  12       37.73       43.71      2.52 o
   2   5  12      167.00      138.67      4.94 o
   3   5  12       85.46       93.45      3.69 o
   4   5  12       74.72       55.49      3.17 o
   5   5  12       82.04       83.75      3.62 o
   6   5  12        8.59        7.69      2.99 o
   7   5  12       68.42       76.04      3.98 o
   8   5  12       11.62        9.67      3.38 o
   9   5  12        9.28        4.45      3.75 o
  -7   6  12        0.59        7.03      4.48 o
  -6   6  12        1.37        1.84      4.05 o
  -5   6  12        3.20        4.30      3.23 o
  -4   6  12        9.10       12.07      3.01 o
  -3   6  12        8.20        2.73      3.05 o
  -2   6  12       27.58       31.59      3.12 o
  -1   6  12        0.46       -2.41      2.79 o
   0   6  12       37.33       35.85      3.23 o
   1   6  12       18.87       26.66      2.77 o
   2   6  12       63.31       55.42      2.91 o
   3   6  12      100.66      112.62      4.44 o
   4   6  12        0.59        0.59      2.69 o
   5   6  12        7.33       10.03      3.51 o
   6   6  12       10.12        9.29      3.15 o
   7   6  12       55.65       66.79      3.87 o
   8   6  12        6.16        9.38      3.51 o
  -6   7  12       12.30       12.99      4.11 o
  -5   7  12       20.58       25.77      3.49 o
  -4   7  12        7.23       10.35      3.22 o
  -3   7  12        3.40        2.58      3.04 o
  -2   7  12        3.26        1.96      2.90 o
  -1   7  12       14.07       14.93      3.02 o
   0   7  12       10.39        9.77      2.90 o
   1   7  12        2.98        2.97      2.99 o
   2   7  12        6.76        7.07      2.61 o
   3   7  12        0.57        1.62      3.01 o
   4   7  12       11.83       13.11      3.75 o
   5   7  12       22.78       33.07      3.27 o
   6   7  12        0.02        3.26      3.63 o
   7   7  12       20.74       21.05      4.04 o
   8   7  12        0.04        2.07      4.19 o
  -5   8  12        6.81        4.45      3.14 o
  -4   8  12        0.63        1.96      3.09 o
  -3   8  12        2.44        2.98      3.08 o
  -2   8  12        0.09       -2.30      2.84 o
  -1   8  12       22.28       19.62      4.37 o
   0   8  12       48.65       46.02      3.44 o
   1   8  12        0.48       -2.40      2.94 o
   2   8  12        3.33        2.18      2.59 o
   3   8  12        0.41        2.97      3.09 o
   4   8  12       22.05       25.12      6.61 o
   5   8  12       42.16       43.45      4.00 o
   6   8  12        1.33        0.45      3.50 o
   7   8  12        6.70        5.19      4.86 o
  -4   9  12        1.75        3.53      4.56 o
  -3   9  12        0.32        6.33      2.85 o
  -2   9  12        1.89        6.97      3.01 o
  -1   9  12       23.11       25.33      3.43 o
   0   9  12       22.55       28.09      4.00 o
   1   9  12        0.87       -3.14      3.14 o
   2   9  12       10.64       12.71      2.96 o
   3   9  12        0.66       -2.78      3.66 o
   4   9  12        4.89        5.97      3.57 o
   5   9  12        0.68        1.57      3.41 o
   6   9  12       10.56        9.93      6.15 o
  -2  10  12        0.44        4.40      4.74 o
  -1  10  12        0.07       -1.35      4.31 o
   0  10  12        0.16        0.01      2.83 o
   1  10  12        0.56       -1.81      3.04 o
   2  10  12        8.57        7.26      2.90 o
   3  10  12        4.37        4.21      3.36 o
   4  10  12        0.57       -2.34      3.50 o
  -2  -7  13        0.13        3.82      3.36 o
  -1  -7  13        9.26       15.32      4.82 o
   0  -7  13        0.63       -4.53      4.53 o
   1  -7  13       19.38       11.26      4.90 o
  -4  -6  13        0.22        2.57      4.29 o
  -3  -6  13        6.18       -1.16      3.88 o
  -2  -6  13       12.92       15.66      3.63 o
  -1  -6  13       44.64       46.87      3.61 o
   0  -6  13        5.02        4.45      2.97 o
   1  -6  13        0.45        0.01      2.67 o
   2  -6  13        2.56       -2.26      3.42 o
   3  -6  13       19.24       21.76      4.70 o
   4  -6  13        5.71        9.10      4.82 o
  -5  -5  13       19.25       34.87      4.89 o
  -4  -5  13        1.33        2.51      4.33 o
  -3  -5  13        3.47        6.98      4.11 o
  -2  -5  13        2.40        3.75      3.25 o
  -1  -5  13       10.81        9.34      3.31 o
   0  -5  13        0.15        2.44      3.09 o
   1  -5  13       38.95       43.01      3.38 o
   2  -5  13       12.95        8.91      4.16 o
   3  -5  13       56.99       59.46      3.40 o
   4  -5  13       31.77       31.37      3.40 o
   5  -5  13       18.38       26.38      4.94 o
  -6  -4  13        0.77        1.74      4.45 o
  -5  -4  13        0.23       -2.29      4.26 o
  -4  -4  13       20.60       22.11      4.21 o
  -3  -4  13       16.84       18.46      3.91 o
  -2  -4  13        0.51       -2.15      6.98 o
  -1  -4  13        9.65        8.07      3.26 o
   0  -4  13       16.66       16.57      3.22 o
   1  -4  13      102.33      106.44      7.11 o
   2  -4  13       15.51       16.44      2.83 o
   3  -4  13       13.17       13.23      3.09 o
   4  -4  13        3.39        2.54      3.07 o
   5  -4  13        3.94        5.58      3.09 o
   6  -4  13        2.32       -0.82      3.02 o
  -7  -3  13        1.22        3.28      4.03 o
  -6  -3  13        0.70       -1.55      3.67 o
  -5  -3  13       15.75       19.59      3.71 o
  -4  -3  13       59.04       65.01      7.74 o
  -3  -3  13       17.61       16.45      4.13 o
  -2  -3  13        3.18        1.45      3.73 o
  -1  -3  13       39.90       37.03      3.63 o
   0  -3  13       16.86       14.94      3.25 o
   1  -3  13      163.54      177.69      6.12 o
   2  -3  13        0.05       -2.55      2.55 o
   3  -3  13      122.03      121.38      4.61 o
   4  -3  13       85.75       76.83      5.06 o
   5  -3  13        1.21       -3.78      3.78 o
   6  -3  13        0.50       -3.24      3.24 o
   7  -3  13        7.05        5.37      3.47 o
  -7  -2  13        3.37       -3.82      3.82 o
  -6  -2  13       24.71       25.41      3.90 o
  -5  -2  13        3.37        5.64      2.91 o
  -4  -2  13        5.73        5.65      3.27 o
  -3  -2  13        1.07        1.19      3.62 o
  -2  -2  13       38.61       32.72      3.36 o
  -1  -2  13       92.48       94.66      5.45 o
   0  -2  13        2.27       -1.73      2.59 o
   1  -2  13      125.92      123.52      4.09 o
   2  -2  13        0.05       -2.57      2.57 o
   3  -2  13       87.31       87.17      4.02 o
   4  -2  13       66.11       60.15      3.75 o
   5  -2  13        2.19       -2.49      3.18 o
   6  -2  13        7.00        4.36      3.38 o
   7  -2  13        0.89       -1.33      4.15 o
  -7  -1  13        9.56       11.59      3.34 o
  -6  -1  13       25.75       39.04      4.60 o
  -5  -1  13        8.64       12.15      2.90 o
  -4  -1  13       23.41       25.26      2.87 o
  -3  -1  13        0.18        5.71      2.63 o
  -2  -1  13      105.73       90.40      3.47 o
  -1  -1  13       56.81       62.64      3.06 o
   0  -1  13       26.60       24.23      2.62 o
   1  -1  13      213.86      233.61      4.79 o
   2  -1  13       67.17       67.28      3.19 o
   3  -1  13       27.90       30.17      3.36 o
   4  -1  13       26.36       21.64      3.28 o
   5  -1  13       53.50       61.92      4.64 o
   6  -1  13      117.76      118.44      5.95 o
   7  -1  13        2.85        4.25      4.45 o
   8  -1  13       19.39       19.21      7.03 o
  -7   0  13        2.64        4.50      3.27 o
  -6   0  13        5.33        7.09      3.17 o
  -5   0  13        1.53        2.22      2.88 o
  -4   0  13       34.08       31.58      2.93 o
  -3   0  13       54.88       54.10      3.08 o
  -2   0  13        1.58        1.74      2.48 o
  -1   0  13        1.02        1.78      2.30 o
   0   0  13       19.02       24.46      3.71 o
   1   0  13      103.36      120.71      3.55 o
   2   0  13       62.00       72.29      3.22 o
   3   0  13       31.52       30.50      3.20 o
   4   0  13       60.14       53.05      3.67 o
   5   0  13       21.52       20.31      4.03 o
   6   0  13       72.63       62.79      4.94 o
   7   0  13        0.35       -4.29      4.29 o
   8   0  13       31.29       33.96      7.63 o
  -7   1  13        0.69       -2.95      3.83 o
  -6   1  13        0.07        0.78      3.77 o
  -5   1  13        1.88        3.77      2.72 o
  -4   1  13       25.73       26.60      3.26 o
  -3   1  13       21.52       25.63      2.77 o
  -2   1  13       52.95       51.13      3.02 o
  -1   1  13       40.42       42.14      2.83 o
   0   1  13       19.77       17.58      2.76 o
   1   1  13       76.64       87.74      5.49 o
   2   1  13       18.82        9.61      2.69 o
   3   1  13      417.99      426.50      9.21 o
   4   1  13      114.37      110.96      3.74 o
   5   1  13       18.33       26.78      3.52 o
   6   1  13       36.64       26.61      3.79 o
   7   1  13        1.21        7.63      5.72 o
   8   1  13       14.29       13.72      4.67 o
  -7   2  13        0.05        3.92      3.60 o
  -6   2  13       13.86       22.88      3.58 o
  -5   2  13        0.17        0.45      2.97 o
  -4   2  13        7.55       12.38      2.80 o
  -3   2  13        0.53        0.30      2.70 o
  -2   2  13      101.14       94.05      3.55 o
  -1   2  13      204.61      204.95      4.50 o
   0   2  13        1.08       -0.85      2.22 o
   1   2  13       94.83      100.76      4.23 o
   2   2  13        3.45        0.55      3.23 o
   3   2  13      183.43      181.11      4.88 o
   4   2  13       11.77        9.78      2.80 o
   5   2  13        4.64        1.80      2.96 o
   6   2  13        0.81        0.53      2.90 o
   7   2  13        0.62       -2.44      3.59 o
   8   2  13        1.04       -3.71      4.82 o
  -7   3  13        0.57        1.29      4.71 o
  -6   3  13        5.72        8.83      4.48 o
  -5   3  13        3.03        2.61      3.17 o
  -4   3  13       13.29       14.24      3.86 o
  -3   3  13        1.43        2.99      2.75 o
  -2   3  13       70.95       77.74      3.75 o
  -1   3  13       36.41       47.12      2.70 o
   0   3  13      110.35       92.31      4.20 o
   1   3  13      145.74      146.72      4.75 o
   2   3  13        4.80       -0.64      2.60 o
   3   3  13       55.55       47.96      3.01 o
   4   3  13        6.98       -0.54      2.76 o
   5   3  13       92.19       92.56      5.31 o
   6   3  13        4.54        8.48      2.98 o
   7   3  13       21.01       23.74      4.60 o
   8   3  13        7.87        6.20      4.71 o
  -7   4  13        6.33        5.77      4.57 o
  -6   4  13        0.54       -1.01      4.34 o
  -5   4  13       10.51       19.19      4.49 o
  -4   4  13       49.60       55.71      4.75 o
  -3   4  13       25.93       30.66      3.95 o
  -2   4  13        9.27        6.50      2.39 o
  -1   4  13       17.79       27.05      2.71 o
   0   4  13       66.02       56.17      3.03 o
   1   4  13       70.64       74.46      3.94 o
   2   4  13        1.05       -2.53      2.53 o
   3   4  13       56.62       62.15      4.57 o
   4   4  13       17.29       13.55      2.80 o
   5   4  13       54.42       61.73      3.60 o
   6   4  13       28.82       31.18      3.41 o
   7   4  13       17.56       22.04      4.32 o
   8   4  13       33.19       37.61      3.91 o
  -6   5  13        4.30        8.68      4.53 o
  -5   5  13        0.29        4.30      3.87 o
  -4   5  13        0.12        5.49      4.69 o
  -3   5  13        0.76       -1.05      3.59 o
  -2   5  13       16.50       20.18      5.90 o
  -1   5  13       15.82       15.76      3.11 o
   0   5  13       25.19       21.10      4.07 o
   1   5  13       30.80       31.01      2.81 o
   2   5  13       12.47        4.90      2.63 o
   3   5  13       69.27       73.27      3.78 o
   4   5  13       21.22       28.96      3.06 o
   5   5  13       20.50       13.88      3.29 o
   6   5  13        5.31        4.75      4.44 o
   7   5  13       49.48       52.43      7.17 o
   8   5  13       28.23       32.97      3.84 o
  -6   6  13        1.84        3.28      4.04 o
  -5   6  13        6.01        5.01      4.13 o
  -4   6  13        7.33       15.42      4.19 o
  -3   6  13       21.18       25.27      4.46 o
  -2   6  13       32.22       32.92      4.31 o
  -1   6  13       25.63       30.80      4.10 o
   0   6  13        4.46        2.28      3.74 o
   1   6  13       45.71       52.21      3.73 o
   2   6  13        8.55        8.06      3.18 o
   3   6  13       52.12       59.99      3.93 o
   4   6  13        9.68        8.42      4.18 o
   5   6  13      119.94      135.17      5.32 o
   6   6  13       10.76       27.96      5.81 o
   7   6  13       27.13       31.31      4.20 o
  -5   7  13        2.44        3.81      4.19 o
  -4   7  13        0.08        2.04      3.95 o
  -3   7  13       26.54       21.95      4.17 o
  -2   7  13       15.91       17.84      3.32 o
  -1   7  13        2.20        1.39      3.31 o
   0   7  13       24.16       23.69      4.20 o
   1   7  13       41.72       48.45      4.31 o
   2   7  13        5.44        5.06      6.05 o
   3   7  13       52.07       55.16      8.65 o
   4   7  13       12.28        7.65      3.47 o
   5   7  13      114.11      123.31      6.23 o
   6   7  13       24.57       30.68      6.69 o
   7   7  13        3.35       -1.60      3.75 o
  -4   8  13        7.01       10.33      3.97 o
  -3   8  13        0.82       -2.15      3.20 o
  -2   8  13       17.85       18.68      3.40 o
  -1   8  13        2.80        3.92      4.45 o
   0   8  13       11.12        9.75      7.16 o
   1   8  13       52.63       64.14      4.70 o
   2   8  13        1.84        1.52      3.96 o
   3   8  13       28.55       29.26      4.72 o
   4   8  13        0.22        8.62      3.43 o
   5   8  13       15.37       20.35      3.82 o
   6   8  13        0.64        4.47      3.88 o
  -2   9  13       19.60       24.80      3.47 o
  -1   9  13       11.32       15.65      3.47 o
   0   9  13        0.87        5.00      3.44 o
   1   9  13        1.18        1.58      4.79 o
   2   9  13        7.09       10.95      4.22 o
   3   9  13       10.62        9.33      4.60 o
   4   9  13        0.91        1.07      3.69 o
  -1  -6  14        5.22        1.95      7.88 o
   0  -6  14        0.38        4.01      4.54 o
  -3  -5  14       10.53       14.78      4.54 o
  -2  -5  14        0.32       -4.06      4.06 o
  -1  -5  14       13.07       13.06      4.15 o
   0  -5  14        0.51        3.59      3.35 o
   1  -5  14       42.24       52.23      3.59 o
   2  -5  14       38.45       36.75      3.11 o
   3  -5  14        2.73       -3.01      3.03 o
  -5  -4  14        1.59        4.75      4.94 o
  -4  -4  14        4.20        8.20      4.85 o
  -3  -4  14       23.79       17.03      4.28 o
  -2  -4  14        0.01       -1.39      3.96 o
  -1  -4  14       21.43       30.52      4.36 o
   0  -4  14        0.12        5.83      3.75 o
   1  -4  14        9.77       12.15      3.07 o
   2  -4  14       15.28       12.23      3.05 o
   3  -4  14        0.32       -3.13      3.13 o
   4  -4  14        9.92        9.32      3.34 o
   5  -4  14        0.32       -3.32      3.32 o
  -5  -3  14        9.86       10.42      4.90 o
  -4  -3  14        0.50       -0.02      4.46 o
  -3  -3  14        9.52       10.62      4.34 o
  -2  -3  14        9.33        5.68      3.91 o
  -1  -3  14       76.34       81.61      5.11 o
   0  -3  14       15.88       18.64      6.40 o
   1  -3  14       13.47       16.35      3.51 o
   2  -3  14       24.05       26.46      3.12 o
   3  -3  14        5.83        5.03      3.23 o
   4  -3  14       28.56       31.27      3.69 o
   5  -3  14        0.88        0.69      3.89 o
   6  -3  14        3.07       -4.97      4.97 o
  -6  -2  14        1.65       -3.05      3.64 o
  -5  -2  14       25.27       31.05      4.20 o
  -4  -2  14       13.68       15.11      3.74 o
  -3  -2  14        0.76        1.85      3.43 o
  -2  -2  14        0.11       -0.60      3.35 o
  -1  -2  14       35.52       36.21      4.46 o
   0  -2  14        8.72        4.58      4.56 o
   1  -2  14       21.35       31.00      3.56 o
   2  -2  14       17.59       16.56      3.96 o
   3  -2  14        0.74        2.99      3.84 o
   4  -2  14        5.67       -3.86      3.86 o
   5  -2  14       40.40       53.86      6.17 o
   6  -2  14       17.65       23.11      8.57 o
  -6  -1  14        0.62        2.40      3.50 o
  -5  -1  14        0.13       -0.14      4.04 o
  -4  -1  14       15.45       14.97      3.01 o
  -3  -1  14       13.24       13.48      4.27 o
  -2  -1  14        0.21       -0.63      2.90 o
  -1  -1  14       20.03       23.34      2.88 o
   0  -1  14        6.05        3.32      3.26 o
   1  -1  14      178.80      180.94      5.04 o
   2  -1  14       18.70       19.59      4.27 o
   3  -1  14       55.57       59.32      4.78 o
   4  -1  14       10.55        7.47      5.51 o
   5  -1  14       22.37       24.83      4.46 o
   6  -1  14        7.38        3.72      4.37 o
   7  -1  14        0.17        0.00      4.41 o
  -6   0  14        0.13       -3.26      3.26 o
  -5   0  14        0.02       -0.26      3.18 o
  -4   0  14       18.01       11.48      3.06 o
  -3   0  14       19.57       23.32      3.05 o
  -2   0  14        0.31       -1.13      2.82 o
  -1   0  14       19.05       19.40      2.77 o
   0   0  14        6.28       15.04      3.78 o
   1   0  14       41.53       47.81      3.00 o
   2   0  14        0.85        2.32      2.65 o
   3   0  14       54.88       51.68      4.80 o
   4   0  14       34.62       34.05      4.46 o
   5   0  14        2.99       -4.29      4.29 o
   6   0  14        1.05       -4.32      4.32 o
   7   0  14       13.70       13.54      6.31 o
  -6   1  14        0.88        2.97      3.34 o
  -5   1  14        0.25        2.38      3.08 o
  -4   1  14        5.68        7.76      3.10 o
  -3   1  14        1.17        1.04      4.34 o
  -2   1  14       36.10       29.25      3.02 o
  -1   1  14       76.19       70.14      3.40 o
   0   1  14       13.78       22.14      2.69 o
   1   1  14       16.42       13.30      2.85 o
   2   1  14        1.41        7.11      2.62 o
   3   1  14       39.78       38.23      3.60 o
   4   1  14       33.25       35.92      3.79 o
   5   1  14       14.25       15.78      3.69 o
   6   1  14       44.58       49.74      5.29 o
   7   1  14       22.09       25.61      4.97 o
  -6   2  14        0.07        2.67      3.81 o
  -5   2  14        0.09        3.02      5.28 o
  -4   2  14        0.22        0.81      2.94 o
  -3   2  14       14.93       16.45      3.81 o
  -2   2  14        0.23       -0.66      3.89 o
  -1   2  14       14.78       14.16      2.61 o
   0   2  14        0.01       -1.90      2.69 o
   1   2  14       54.74       56.24      3.30 o
   2   2  14       53.93       65.05      4.20 o
   3   2  14       14.28       11.66      3.15 o
   4   2  14       36.21       37.51      3.75 o
   5   2  14       25.14       26.43      3.26 o
   6   2  14       83.43       80.91      4.80 o
   7   2  14        0.34       -2.76      4.06 o
  -6   3  14        0.04        7.62      4.82 o
  -5   3  14       15.80       17.93      3.77 o
  -4   3  14       17.27       16.39      3.64 o
  -3   3  14       23.64       29.51      2.96 o
  -2   3  14        0.68        0.71      2.62 o
  -1   3  14        1.70       -0.60      3.11 o
   0   3  14        4.54        1.37      2.86 o
   1   3  14       69.86       68.43      5.60 o
   2   3  14       43.90       49.82      3.20 o
   3   3  14       47.12       34.44      3.43 o
   4   3  14       30.90       38.91      3.41 o
   5   3  14       30.53       29.13      4.69 o
   6   3  14       36.68       35.14      3.61 o
   7   3  14        3.57        0.76      4.02 o
  -6   4  14        4.06        1.03      4.65 o
  -5   4  14        0.20        4.66      4.33 o
  -4   4  14       10.54        9.62      4.57 o
  -3   4  14        3.86        9.20      3.43 o
  -2   4  14        5.82        1.59      3.42 o
  -1   4  14       12.58        9.70      3.12 o
   0   4  14        0.14        1.22      3.14 o
   1   4  14       12.32       12.04      3.01 o
   2   4  14        0.14       -1.30      2.65 o
   3   4  14      101.95      102.99      4.04 o
   4   4  14       25.90       37.24      3.45 o
   5   4  14       29.38       30.79      3.72 o
   6   4  14       15.72       12.88      3.85 o
   7   4  14        5.26        3.63      3.56 o
  -5   5  14        0.78       -3.76      4.60 o
  -4   5  14        2.08        2.76      4.04 o
  -3   5  14        5.46        2.29      4.34 o
  -2   5  14       53.27       49.58      4.64 o
  -1   5  14       40.71       45.84      3.84 o
   0   5  14        1.38        0.56      3.21 o
   1   5  14       13.99       10.61      5.85 o
   2   5  14        0.03        1.43      2.91 o
   3   5  14       37.28       29.61      3.39 o
   4   5  14       30.16       44.86      3.49 o
   5   5  14        9.94        5.52      3.36 o
   6   5  14       39.13       40.96      3.67 o
   7   5  14        3.36        6.74      3.71 o
  -5   6  14        0.21       -5.79      5.79 o
  -4   6  14        8.61        4.94      4.33 o
  -3   6  14       17.35       15.24      4.46 o
  -2   6  14        2.48        6.41      3.94 o
  -1   6  14       62.36       56.27      4.62 o
   0   6  14        2.08        5.32      4.19 o
   1   6  14       16.66       12.24      4.18 o
   2   6  14        1.42        5.39      3.28 o
   3   6  14        3.35        5.90      3.36 o
   4   6  14        2.01       10.68      3.73 o
   5   6  14       18.36       14.72      4.44 o
   6   6  14       48.76       53.21      4.89 o
  -4   7  14       12.80       14.53      4.51 o
  -3   7  14       16.37       22.40      9.27 o
  -2   7  14        2.67       -0.50      8.51 o
  -1   7  14        8.59       10.09      4.04 o
   0   7  14        0.58        2.25      4.19 o
   1   7  14        3.87       -2.16      4.10 o
   2   7  14        0.71       -1.44      4.27 o
   3   7  14        4.22        1.55      4.44 o
   4   7  14        5.80        8.11      4.51 o
   5   7  14        0.67       -4.79      4.79 o
  -2   8  14        0.85       -1.12      4.03 o
  -1   8  14        3.09        5.98      4.24 o
   0   8  14        3.38        5.17      4.36 o
   1   8  14        0.33       -4.27      4.27 o
   2   8  14        2.35        2.14      4.09 o
   3   8  14       12.15       12.61      4.66 o
   4   8  14        3.59        5.15      4.59 o
  -2  -4  15        2.61        3.27      4.62 o
  -1  -4  15        7.13        4.47      7.90 o
   0  -4  15       16.03       18.05      4.46 o
   1  -4  15        0.42       -1.88      4.12 o
   2  -4  15        0.75       -0.39      4.20 o
  -4  -3  15        0.55       -5.16      6.24 o
  -3  -3  15        1.28       -3.95      4.54 o
  -2  -3  15        6.65       -3.21      4.20 o
  -1  -3  15       49.77       51.35      5.11 o
   0  -3  15       15.29       21.08      4.63 o
   1  -3  15       11.40        9.93      3.61 o
   2  -3  15       28.91       28.60      4.64 o
   3  -3  15        1.68       -1.42      4.02 o
   4  -3  15       15.10        9.10      4.31 o
  -4  -2  15        3.53        5.39      5.80 o
  -3  -2  15       20.17       25.21      6.56 o
  -2  -2  15        4.77        3.88      4.58 o
  -1  -2  15        9.56       11.14      4.21 o
   0  -2  15        0.75        0.78      3.45 o
   1  -2  15       13.22       15.21      3.53 o
   2  -2  15       36.19       39.57      4.76 o
   3  -2  15        0.78       -0.95      4.39 o
   4  -2  15       37.20       43.55      5.09 o
   5  -2  15        3.79        4.77      4.56 o
  -5  -1  15        0.46       -3.19      3.83 o
  -4  -1  15        9.76        9.03      3.87 o
  -3  -1  15       38.79       46.33      4.19 o
  -2  -1  15        7.80       10.58      3.60 o
  -1  -1  15       26.76       29.61      3.87 o
   0  -1  15        9.11       21.00      3.91 o
   1  -1  15       21.40       26.04      3.68 o
   2  -1  15       32.80       36.48      4.79 o
   3  -1  15        6.77        7.10      4.50 o
   4  -1  15      107.42      113.48      9.03 o
   5  -1  15       10.94       17.07      5.67 o
  -5   0  15        3.27        4.00      3.54 o
  -4   0  15        2.59       -0.95      3.14 o
  -3   0  15        5.87       10.32      4.29 o
  -2   0  15        0.90       -2.85      3.17 o
  -1   0  15       70.74       82.44      4.68 o
   0   0  15       40.32       45.81      3.45 o
   1   0  15        8.35        6.59      4.43 o
   2   0  15       21.50       25.56      3.79 o
   3   0  15        5.27       -1.16      4.53 o
   4   0  15       44.63       35.85      5.62 o
   5   0  15        0.48        2.65      4.72 o
   6   0  15       36.56       31.95      5.23 o
  -5   1  15       23.03       31.78      3.77 o
  -4   1  15       11.24        4.69      3.27 o
  -3   1  15       20.62       20.60      3.35 o
  -2   1  15        0.47       -0.89      3.05 o
  -1   1  15       21.82       23.30      2.91 o
   0   1  15        2.12        3.92      2.73 o
   1   1  15       60.61       52.06      3.64 o
   2   1  15       42.02       49.61      3.47 o
   3   1  15       13.17        6.92      3.66 o
   4   1  15       29.42       29.37      3.76 o
   5   1  15        5.79        3.89      4.61 o
   6   1  15       42.60       55.77      5.59 o
  -5   2  15       23.84       32.88      4.77 o
  -4   2  15        1.91       -0.06      3.41 o
  -3   2  15       25.55       28.13      3.36 o
  -2   2  15        0.64        4.05      2.96 o
  -1   2  15        2.25       -1.95      2.72 o
   0   2  15        8.80        2.24      3.01 o
   1   2  15      129.18      123.19      4.27 o
   2   2  15       43.24       47.92      3.49 o
   3   2  15       13.50        9.63      3.37 o
   4   2  15       30.05       32.02      3.53 o
   5   2  15        1.11        0.02      5.85 o
   6   2  15       19.42       18.54      4.19 o
  -5   3  15        0.15       -1.31      4.97 o
  -4   3  15        0.20       -1.32      3.63 o
  -3   3  15        8.43        9.26      3.98 o
  -2   3  15        1.07       -2.70      2.87 o
  -1   3  15       39.31       35.37      3.26 o
   0   3  15       13.54       24.33      3.32 o
   1   3  15       24.98       25.53      3.22 o
   2   3  15       14.58       18.20      3.27 o
   3   3  15       13.07       -1.33      3.13 o
   4   3  15       40.55       47.66      4.42 o
   5   3  15        2.77       -1.13      4.80 o
   6   3  15       27.23       31.80      4.62 o
  -4   4  15        4.48       -0.31      4.77 o
  -3   4  15        3.73       -0.15      4.34 o
  -2   4  15        1.13        0.75      3.57 o
  -1   4  15       24.27       27.81      3.85 o
   0   4  15       16.59       26.42      3.15 o
   1   4  15       10.29        5.78      4.81 o
   2   4  15        4.69        3.81      3.09 o
   3   4  15       60.34       57.20      3.93 o
   4   4  15       75.26       84.32      4.22 o
   5   4  15        0.03       -0.35      3.49 o
   6   4  15       40.84       40.18      3.98 o
  -4   5  15        0.35        6.09      6.82 o
  -3   5  15        2.75       -2.40      5.80 o
  -2   5  15        1.62        4.37      7.79 o
  -1   5  15        0.51       -4.05      9.91 o
   0   5  15        0.03       -0.56      3.68 o
   1   5  15        5.59        2.09      3.71 o
   2   5  15       21.47       30.83      4.08 o
   3   5  15        4.61        1.67      3.10 o
   4   5  15       23.37       28.70      4.21 o
   5   5  15        2.08        0.89      3.45 o
  -3   6  15        8.28        9.95      4.63 o
  -2   6  15        2.12       -1.53      5.25 o
  -1   6  15        3.44        8.13      4.37 o
   0   6  15        7.22       -0.45      4.26 o
   1   6  15        3.46        2.79      6.76 o
   2   6  15        0.23       -4.50      4.50 o
   3   6  15       31.00       23.90      4.20 o
   4   6  15       16.10       12.70      3.92 o
   5   6  15       25.69       17.71      4.59 o
  -1   7  15        0.54        0.52      4.50 o
   0   7  15        4.22       -0.84      4.50 o
   1   7  15        9.20        5.08      4.59 o
   2   7  15        0.66        6.85      4.72 o
   3   7  15       44.27       52.91     16.14 o
  -2  -2  16       19.67       22.49      5.15 o
  -1  -2  16        1.00        5.79      4.93 o
   0  -2  16       10.91        4.98      4.08 o
   1  -2  16        2.11        6.29      9.60 o
   2  -2  16        9.93       12.40      7.02 o
  -3  -1  16        1.63        2.69      4.22 o
  -2  -1  16        3.49       -2.07      8.30 o
  -1  -1  16        8.77        3.70      4.11 o
   0  -1  16       27.73       23.22      4.11 o
   1  -1  16        1.75        0.46      4.57 o
   2  -1  16       20.67       21.59      5.88 o
   3  -1  16        1.18        2.30      4.51 o
  -3   0  16        1.43        2.24      3.99 o
  -2   0  16        4.31        6.64      4.12 o
  -1   0  16       11.30        6.00      3.35 o
   0   0  16       28.56       35.12      3.83 o
   1   0  16        0.74       -2.67      3.87 o
   2   0  16       57.41       55.95      9.77 o
   3   0  16       25.32       20.68      4.84 o
   4   0  16        8.42        5.16      5.02 o
  -3   1  16        0.70       -0.94      3.42 o
  -2   1  16       19.16       20.38      3.36 o
  -1   1  16        0.80       -1.44      3.02 o
   0   1  16       10.71       10.33      3.77 o
   1   1  16        3.01       -3.75      3.75 o
   2   1  16       56.57       57.67      4.40 o
   3   1  16       18.80       21.71      4.05 o
   4   1  16       28.98       32.47      5.24 o
  -3   2  16        0.19        0.49      3.13 o
  -2   2  16        0.88       -2.94      2.94 o
  -1   2  16       17.85       17.94      3.47 o
   0   2  16       20.25       27.17      4.44 o
   1   2  16        4.18        2.65      3.28 o
   2   2  16       45.92       52.64      4.21 o
   3   2  16        3.66       -2.97      3.91 o
   4   2  16       52.53       48.21      4.87 o
  -3   3  16        6.52        5.91      4.13 o
  -2   3  16        1.89       -5.18      7.36 o
  -1   3  16       12.33       12.92      3.58 o
   0   3  16       20.20       26.78      3.51 o
   1   3  16        3.69        8.91      3.53 o
   2   3  16        5.93        5.16      3.39 o
   3   3  16        0.94       -0.47      3.39 o
   4   3  16       20.45       19.03      3.77 o
  -2   4  16        0.26        2.82      3.75 o
  -1   4  16        1.61        0.74      3.69 o
   0   4  16        2.24        2.29      3.84 o
   1   4  16       50.22       43.39      3.91 o
   2   4  16       25.89       33.08      3.73 o
   3   4  16        6.30       -0.61      3.55 o
   4   4  16       30.18       38.15      4.10 o
  -1   5  16        5.82        8.26      4.74 o
   0   5  16        1.31        1.18      4.00 o
   1   5  16       47.82       49.66      4.67 o
   2   5  16       77.40       90.82      5.17 o
   3   5  16        3.66       -0.59      4.26 o
   1   6  16        8.80       -0.63      6.54 o
 
